# Supplementary material for: tert-Butyl 4-cyano­phenyl carbonate
Source: Acta Crystallogr Sect E Struct Rep Online. 2010 Sep 30;66(Pt 10):o2681. doi: 10.1107/S1600536810038602 (PMC2983158; doi:10.1107/S1600536810038602)
Supplement: Supplementary file 2 [file e-66-o2681-Isup2.hkl]

# 
# h,k,l, Fc-squared, Fo-squared, sigma(Fo-squared) and status flag 
# 
data_I
_shelx_title ' MA1002_0m in P2(1)/c' 
_shelx_refln_list_code          4 
_shelx_F_calc_maximum      125.24 
_exptl_crystal_F_000       464.00 
_reflns_d_resolution_high  0.7593 
 
loop_ 
 _symmetry_equiv_pos_as_xyz 
 'x, y, z' 
 '-x, y+1/2, -z+1/2' 
 '-x, -y, -z' 
 'x, -y-1/2, z-1/2' 
 
_cell_length_a     5.7347 
_cell_length_b    14.3237 
_cell_length_c    13.7727 
_cell_angle_alpha  90.000 
_cell_angle_beta  101.110 
_cell_angle_gamma  90.000 
 
_shelx_F_squared_multiplier     1.000 
 
loop_ 
 _refln_index_h 
 _refln_index_k 
 _refln_index_l 
 _refln_F_squared_calc 
 _refln_F_squared_meas 
 _refln_F_squared_sigma 
 _refln_observed_status 
   1   0   0        0.85        0.53      0.37 o 
   2   0   0      361.91      362.76      4.64 o 
   3   0   0       44.33       60.33      1.96 o 
   4   0   0     1160.47     1198.45     13.71 o 
   5   0   0       87.50       91.42      3.10 o 
   6   0   0        0.04       -0.74      0.93 o 
   7   0   0        0.39        3.56      2.17 o 
   1   1   0      278.31      265.19      2.21 o 
   2   1   0     3092.29     3117.96     20.13 o 
   3   1   0     1342.51     1444.91     10.61 o 
   4   1   0      179.00      169.90      2.70 o 
   5   1   0       28.27       27.64      1.44 o 
   6   1   0       82.51       73.88      2.64 o 
   7   1   0       11.61        7.83      1.20 o 
   0   2   0        8.86        9.75      0.93 o 
   1   2   0     2664.23     2737.46     18.20 o 
   2   2   0     2010.44     2079.67     12.22 o 
   3   2   0       24.13       25.05      1.42 o 
   4   2   0       52.17       49.17      1.50 o 
   5   2   0        5.31        5.32      1.05 o 
   6   2   0       37.06       32.62      1.56 o 
   7   2   0       16.94       17.31      1.65 o 
   1   3   0     2645.04     2604.37     24.16 o 
   2   3   0      118.68      129.63      1.83 o 
   3   3   0        0.41        0.85      0.43 o 
   4   3   0       54.44       57.47      1.43 o 
   5   3   0      668.61      643.63      6.48 o 
   6   3   0       43.13       41.99      1.76 o 
   7   3   0        0.17        1.61      1.06 o 
   0   4   0     3347.43     3215.56     40.53 o 
   1   4   0      106.47      116.89      1.78 o 
   2   4   0      336.48      360.18      3.57 o 
   3   4   0       15.95       14.32      0.77 o 
   4   4   0      296.66      295.48      3.71 o 
   5   4   0       18.63       16.55      1.09 o 
   6   4   0        2.39        2.07      0.78 o 
   7   4   0       20.59       20.41      2.19 o 
   1   5   0      617.88      694.73      6.37 o 
   2   5   0        5.91        6.52      1.21 o 
   3   5   0      344.65      373.54      4.11 o 
   4   5   0       15.94       13.51      0.91 o 
   5   5   0      299.40      286.89      3.71 o 
   6   5   0       16.86       18.42      1.47 o 
   7   5   0      160.47      162.77      5.36 o 
   1   6   0     1565.87     1648.87     13.34 o 
   2   6   0      183.55      174.93      4.72 o 
   3   6   0      150.94      180.09      2.73 o 
   4   6   0       65.48       60.88      1.77 o 
   5   6   0        6.26        6.02      0.92 o 
   6   6   0       14.95       13.83      1.65 o 
   1   7   0      248.48      219.85      3.09 o 
   2   7   0      165.19      194.68      3.09 o 
   3   7   0       82.56       85.56      1.95 o 
   4   7   0       11.49       10.57      0.98 o 
   5   7   0       19.60       19.62      1.42 o 
   6   7   0       71.10       74.32      3.70 o 
   0   8   0     1188.24     1247.61     19.03 o 
   1   8   0       55.22       54.42      1.60 o 
   2   8   0      158.37      169.30      3.00 o 
   3   8   0      172.04      157.66      3.09 o 
   4   8   0       10.87        8.60      1.11 o 
   5   8   0        4.49        5.51      0.98 o 
   6   8   0        0.54        0.44      1.36 o 
   1   9   0       43.15       39.86      1.50 o 
   2   9   0      146.52      146.67      2.91 o 
   3   9   0      147.79      156.61      3.38 o 
   4   9   0        0.12       -0.44      0.74 o 
   5   9   0       36.66       32.84      2.56 o 
   6   9   0       22.58       24.91      3.71 o 
   0  10   0        2.58        3.71      1.24 o 
   1  10   0        1.25        0.85      0.61 o 
   2  10   0       54.95       60.26      3.99 o 
   3  10   0      234.45      224.32      4.01 o 
   4  10   0        8.19        6.82      1.41 o 
   5  10   0        7.09        4.97      1.41 o 
   1  11   0      344.99      320.21      4.69 o 
   2  11   0       24.90       23.54      1.54 o 
   3  11   0       30.37       36.47      2.51 o 
   4  11   0       84.47       98.32      4.10 o 
   5  11   0       16.65       17.79      3.25 o 
   0  12   0      966.26      902.52     11.59 o 
   1  12   0        0.12       -0.63      0.63 o 
   2  12   0      165.29      172.58      4.69 o 
   3  12   0        2.45        1.29      1.08 o 
   4  12   0       61.24       62.69      6.19 o 
   5  12   0        0.06       -0.93      1.70 o 
   1  13   0       14.19       13.81      1.33 o 
   2  13   0      260.58      264.15      5.90 o 
   3  13   0       77.61       71.69      3.21 o 
   4  13   0        5.05        7.41      3.87 o 
   0  14   0      195.50      187.37      4.69 o 
   1  14   0      103.60       92.82      3.55 o 
   2  14   0      456.82      486.93      8.74 o 
   3  14   0        4.79        8.51      1.67 o 
   4  14   0      120.02      124.94      5.26 o 
   1  15   0      215.26      207.86     10.60 o 
   2  15   0        1.42        4.14      1.47 o 
   3  15   0        0.00       -0.39      1.20 o 
   0  16   0       26.70       29.09      3.56 o 
   1  16   0      461.61      430.64      9.05 o 
   2  16   0      329.65      342.60     15.47 o 
   3  16   0      103.31      116.62      4.52 o 
   1  17   0      112.22      120.10      4.49 o 
   2  17   0       34.03       34.63      3.00 o 
   3  17   0        1.25       -0.77      1.86 o 
   0  18   0      130.54      153.94      7.43 o 
   1  18   0       45.47       44.71      4.64 o 
  -7   1   1        5.11        7.81      1.74 o 
  -6   1   1        8.36        7.23      0.86 o 
  -5   1   1      298.99      272.61      3.89 o 
  -4   1   1      116.13      116.23      2.19 o 
  -3   1   1      393.69      362.42      3.05 o 
  -2   1   1     3811.81     3901.29     22.05 o 
  -1   1   1      446.28      440.58      2.60 o 
   0   1   1      846.44      840.53      5.26 o 
   1   1   1     1116.11     1059.51      7.12 o 
   2   1   1        4.76        5.10      0.48 o 
   3   1   1      139.93      141.64      2.20 o 
   4   1   1        0.27        0.28      0.48 o 
   5   1   1      229.08      206.13      3.41 o 
   6   1   1       89.43       84.50      2.43 o 
   7   1   1       10.20       13.28      1.23 o 
  -7   2   1        0.14       -0.93      1.20 o 
  -6   2   1        0.26       -0.21      0.70 o 
  -5   2   1      340.90      332.81      3.80 o 
  -4   2   1      852.49      840.52      6.45 o 
  -3   2   1      538.38      541.23      4.31 o 
  -2   2   1      639.15      606.55      3.85 o 
  -1   2   1    15683.82    15277.09     90.64 o 
   0   2   1     2277.26     2074.68     19.49 o 
   1   2   1       63.80       63.98      0.89 o 
   2   2   1        4.91        1.70      0.39 o 
   3   2   1     1443.61     1547.87     11.38 o 
   4   2   1      709.67      675.03      6.47 o 
   5   2   1       11.67       12.81      1.12 o 
   6   2   1       14.94       10.82      1.06 o 
   7   2   1       92.07       82.97      3.03 o 
  -7   3   1        3.19        5.88      2.32 o 
  -6   3   1        5.43        2.28      1.47 o 
  -5   3   1        3.75        3.75      0.68 o 
  -4   3   1      332.66      360.90      3.68 o 
  -3   3   1     1458.90     1546.45      8.91 o 
  -2   3   1       65.14       71.86      1.40 o 
  -1   3   1     7250.90     7409.26     64.94 o 
   0   3   1     7131.25     6534.94     85.56 o 
   1   3   1      692.73      674.11      6.64 o 
   2   3   1      487.89      523.33      4.00 o 
   3   3   1      438.01      475.06      4.15 o 
   4   3   1        8.49       10.31      0.78 o 
   5   3   1        2.61        0.84      0.60 o 
   6   3   1       66.00       60.75      1.87 o 
   7   3   1        4.03        3.71      1.22 o 
  -7   4   1       54.68       66.06      5.88 o 
  -6   4   1        7.98        6.93      1.06 o 
  -5   4   1      119.63      109.96      2.41 o 
  -4   4   1      225.74      227.89      2.88 o 
  -3   4   1      209.84      225.76      2.93 o 
  -2   4   1      607.60      612.93      4.56 o 
  -1   4   1     5798.68     5895.66     69.27 o 
   0   4   1     8288.44     8147.67    107.99 o 
   1   4   1       64.06       59.60      1.23 o 
   2   4   1     2216.38     2276.84     18.48 o 
   3   4   1      328.27      314.27      3.22 o 
   4   4   1      503.90      486.87      4.64 o 
   5   4   1        0.04        0.50      0.56 o 
   6   4   1      103.81       99.54      2.36 o 
   7   4   1       14.25        8.41      1.56 o 
  -7   5   1        6.96        5.77      1.69 o 
  -6   5   1       47.47       48.33      2.93 o 
  -5   5   1        3.89        5.28      0.85 o 
  -4   5   1       36.27       35.58      1.92 o 
  -3   5   1      434.80      458.34      4.66 o 
  -2   5   1      247.66      245.58      2.83 o 
  -1   5   1       32.35       32.73      1.11 o 
   0   5   1      864.75      858.28     17.48 o 
   1   5   1     2171.12     2301.14     18.00 o 
   2   5   1     1081.27     1118.46      9.91 o 
   3   5   1       19.81       16.97      0.86 o 
   4   5   1      155.82      150.34      2.41 o 
   5   5   1        2.83        1.72      0.65 o 
   6   5   1        5.93        9.18      1.34 o 
  -7   6   1       27.81       24.88      2.73 o 
  -6   6   1       46.34       46.32      2.65 o 
  -5   6   1        0.10       -0.39      0.63 o 
  -4   6   1      222.07      225.24      3.40 o 
  -3   6   1      173.62      181.98      2.74 o 
  -2   6   1      351.77      373.05      3.86 o 
  -1   6   1      134.05      168.84      2.56 o 
   0   6   1     1342.49     1324.42     26.61 o 
   1   6   1     1055.57     1088.85     10.17 o 
   2   6   1      395.58      383.86      4.50 o 
   3   6   1       21.42       20.56      1.11 o 
   4   6   1      322.56      327.19      5.51 o 
   5   6   1      102.64       96.32      2.47 o 
   6   6   1        0.56        0.45      0.92 o 
  -6   7   1        0.01        0.53      1.01 o 
  -5   7   1       72.28       67.93      2.09 o 
  -4   7   1      263.88      277.27      3.93 o 
  -3   7   1      120.17      117.44      2.23 o 
  -2   7   1      328.15      328.86      4.28 o 
  -1   7   1     2233.46     2326.46     18.40 o 
   0   7   1      739.03      770.74      8.97 o 
   1   7   1        0.19        0.08      0.43 o 
   2   7   1       78.62       66.41      1.77 o 
   3   7   1       73.60       77.54      2.10 o 
   4   7   1      115.84      116.95      3.13 o 
   5   7   1       27.25       30.65      1.75 o 
   6   7   1        5.35        4.99      1.54 o 
  -6   8   1       62.55       66.58      2.89 o 
  -5   8   1        0.00       -0.77      0.77 o 
  -4   8   1       18.82       17.68      1.66 o 
  -3   8   1      271.83      271.19      4.16 o 
  -2   8   1     1376.94     1422.01     12.56 o 
  -1   8   1      550.92      522.61      5.74 o 
   0   8   1      424.43      425.43      6.18 o 
   1   8   1        6.68       10.42      0.88 o 
   2   8   1      278.52      304.83      4.21 o 
   3   8   1        7.65        8.23      0.95 o 
   4   8   1       65.51       63.35      2.46 o 
   5   8   1       15.71       14.84      1.85 o 
   6   8   1        0.04       -1.24      1.55 o 
  -6   9   1       66.66       72.92      8.97 o 
  -5   9   1       13.58       14.78      1.77 o 
  -4   9   1        0.07       -0.19      0.70 o 
  -3   9   1      573.17      571.79      6.84 o 
  -2   9   1      130.19      140.35      5.06 o 
  -1   9   1       19.21       19.80      1.90 o 
   0   9   1       11.66       12.45      1.25 o 
   1   9   1       24.61       27.02      1.77 o 
   2   9   1        0.01        0.46      0.56 o 
   3   9   1        0.72        0.73      0.68 o 
   4   9   1       56.04       60.14      4.02 o 
   5   9   1        5.09        3.56      1.36 o 
   6   9   1       33.98       37.13      4.49 o 
  -6  10   1        0.86        2.48      2.01 o 
  -5  10   1       79.77       83.08      5.26 o 
  -4  10   1       17.51       18.87      1.57 o 
  -3  10   1       33.43       34.98      1.87 o 
  -2  10   1      913.26      928.60      9.49 o 
  -1  10   1       23.65       24.37      1.43 o 
   0  10   1       19.92       21.22      2.40 o 
   1  10   1      101.73      101.79      2.39 o 
   2  10   1      248.10      271.79      5.22 o 
   3  10   1       38.85       38.97      2.51 o 
   4  10   1        0.18       -0.93      0.93 o 
   5  10   1        4.36        4.74      1.36 o 
  -5  11   1       97.96      111.86      6.19 o 
  -4  11   1        1.90        2.64      1.25 o 
  -3  11   1      129.17      138.15      3.26 o 
  -2  11   1       40.47       31.31      1.77 o 
  -1  11   1      177.07      155.93      3.15 o 
   0  11   1      123.92      121.75      3.71 o 
   1  11   1      192.51      188.35      3.43 o 
   2  11   1      103.21       94.83      3.34 o 
   3  11   1        1.89        1.86      1.11 o 
   4  11   1        5.78        6.23      1.47 o 
   5  11   1       19.84       21.83      5.65 o 
  -5  12   1        0.08        2.01      2.01 o 
  -4  12   1        6.11        4.96      1.47 o 
  -3  12   1      424.33      438.93      6.33 o 
  -2  12   1       22.42       26.19      2.03 o 
  -1  12   1      557.67      552.68      6.90 o 
   0  12   1        0.37        1.00      0.56 o 
   1  12   1      682.40      680.76      9.84 o 
   2  12   1       26.68       31.00      2.35 o 
   3  12   1       35.67       29.79      3.40 o 
   4  12   1        0.17        0.34      1.19 o 
   5  12   1        3.77        6.71      1.93 o 
  -4  13   1       19.06       22.43      3.56 o 
  -3  13   1        5.58        4.45      3.02 o 
  -2  13   1      990.52      990.68     10.70 o 
  -1  13   1       24.20       25.86      1.69 o 
   0  13   1        8.00        5.92      1.36 o 
   1  13   1       72.78       63.05      4.87 o 
   2  13   1        1.54        0.31      0.98 o 
   3  13   1       26.31       26.34      2.35 o 
   4  13   1        3.97        7.03      1.63 o 
  -4  14   1       22.19       25.53      3.87 o 
  -3  14   1        5.71        3.56      1.41 o 
  -2  14   1        9.58        9.52      1.58 o 
  -1  14   1       99.05       98.31      2.85 o 
   0  14   1      164.06      160.18      3.63 o 
   1  14   1       85.97       85.85      3.44 o 
   2  14   1       12.02        9.87      2.09 o 
   3  14   1       39.85       36.20      2.78 o 
   4  14   1       95.75       94.51      4.64 o 
  -3  15   1      218.74      232.76      6.10 o 
  -2  15   1       54.43       64.90      3.21 o 
  -1  15   1       85.81       82.74      3.43 o 
   0  15   1        2.64        3.90      1.01 o 
   1  15   1        2.29        4.43      2.17 o 
   2  15   1       49.19       52.36      3.34 o 
   3  15   1        0.59        2.41      2.63 o 
   4  15   1        3.52        3.25      1.86 o 
  -3  16   1       30.74       27.27      2.67 o 
  -2  16   1       25.57       32.29      2.73 o 
  -1  16   1        6.08        5.18      1.42 o 
   0  16   1      337.71      328.05      7.16 o 
   1  16   1        6.25        7.34      1.58 o 
   2  16   1       63.67       67.90      3.44 o 
   3  16   1      117.62      133.83      6.50 o 
  -2  17   1        0.76        0.29      2.09 o 
  -1  17   1       14.03       14.62      2.00 o 
   0  17   1        2.25        2.59      1.47 o 
   1  17   1      249.21      254.51      6.56 o 
   2  17   1       11.97       10.52      2.63 o 
  -2  18   1       26.35       22.43      3.56 o 
  -1  18   1      155.43      153.94      7.27 o 
   0  18   1      128.42      130.42      6.65 o 
  -7   0   2       48.82       52.45      5.26 o 
  -6   0   2        9.98       15.01      2.78 o 
  -5   0   2      231.55      216.15      6.88 o 
  -4   0   2      453.60      475.14      6.85 o 
  -3   0   2        3.31        5.95      0.57 o 
  -2   0   2     5466.66     5630.95     69.78 o 
  -1   0   2     5248.43     4923.44     61.27 o 
   0   0   2     1550.63     1525.63     19.03 o 
   1   0   2      752.72      665.05      5.47 o 
   2   0   2      659.38      661.96      7.66 o 
   3   0   2      560.39      572.98      8.12 o 
   4   0   2      480.00      467.94      7.27 o 
   5   0   2       99.07       90.72      3.28 o 
   6   0   2      110.62      103.11      4.56 o 
   7   0   2       18.55       15.17      2.13 o 
  -7   1   2       18.59       19.18      2.41 o 
  -6   1   2       61.68       54.86      2.39 o 
  -5   1   2        1.22        1.20      0.56 o 
  -4   1   2       24.17       23.34      1.32 o 
  -3   1   2      588.20      607.97      5.89 o 
  -2   1   2      226.41      255.70      1.95 o 
  -1   1   2     3974.13     3872.32     22.53 o 
   0   1   2       29.34       21.76      0.66 o 
   1   1   2       15.22       14.22      0.68 o 
   2   1   2       21.74       26.59      0.52 o 
   3   1   2       25.40       34.79      1.21 o 
   4   1   2      169.36      152.72      2.66 o 
   5   1   2        1.62        1.47      0.71 o 
   6   1   2      170.98      164.54      3.42 o 
   7   1   2       13.12        9.31      1.29 o 
  -7   2   2        0.44        0.69      1.30 o 
  -6   2   2       26.31       26.15      1.56 o 
  -5   2   2        1.43        1.31      0.57 o 
  -4   2   2       17.12       13.80      0.82 o 
  -3   2   2      513.38      560.95      3.90 o 
  -2   2   2       20.06       28.52      0.87 o 
  -1   2   2     6028.73     5921.50     34.30 o 
   0   2   2     1123.36     1073.58      8.27 o 
   1   2   2      186.69      194.03      2.69 o 
   2   2   2      150.34      138.43      1.93 o 
   3   2   2        5.51        9.71      0.75 o 
   4   2   2      122.89      121.88      2.38 o 
   5   2   2        5.96        5.30      0.84 o 
   6   2   2      153.74      141.73      4.04 o 
   7   2   2       50.70       55.73      2.51 o 
  -7   3   2       96.96       99.81      4.37 o 
  -6   3   2       37.83       31.95      1.74 o 
  -5   3   2       29.90       28.55      1.27 o 
  -4   3   2       84.84       88.42      2.42 o 
  -3   3   2        0.04        0.23      0.33 o 
  -2   3   2      485.18      494.36      3.73 o 
  -1   3   2      299.19      283.16      2.51 o 
   0   3   2       86.75       81.67      1.46 o 
   1   3   2     5810.60     5629.29     32.01 o 
   2   3   2      263.50      254.13      3.22 o 
   3   3   2       11.36       10.05      0.78 o 
   4   3   2        4.53        5.54      1.25 o 
   5   3   2      170.35      142.90      2.55 o 
   6   3   2        0.96        0.42      0.70 o 
   7   3   2        0.70       -0.31      1.86 o 
  -7   4   2        3.71        2.78      2.01 o 
  -6   4   2      239.93      243.34      6.49 o 
  -5   4   2      458.90      451.96      5.28 o 
  -4   4   2       56.51       53.68      1.58 o 
  -3   4   2       93.61       98.39      1.57 o 
  -2   4   2      220.90      194.32      2.08 o 
  -1   4   2    13394.19    13220.30     76.55 o 
   0   4   2      143.34      135.51      1.96 o 
   1   4   2        2.04        2.61      0.39 o 
   2   4   2      218.51      216.02      2.56 o 
   3   4   2      124.61      143.42      2.06 o 
   4   4   2       51.43       42.71      1.76 o 
   5   4   2        1.62        2.32      0.68 o 
   6   4   2       61.60       63.11      2.00 o 
   7   4   2        0.70        1.39      2.01 o 
  -7   5   2       41.20       48.27      5.11 o 
  -6   5   2       18.09       17.98      1.69 o 
  -5   5   2       20.08       22.64      2.50 o 
  -4   5   2     1150.24     1155.79      9.61 o 
  -3   5   2      410.93      417.15      3.78 o 
  -2   5   2     2009.72     2147.38     13.14 o 
  -1   5   2      385.90      396.64      3.65 o 
   0   5   2        2.97        5.99      1.85 o 
   1   5   2      245.11      248.27      2.96 o 
   2   5   2     2831.90     3144.60     23.97 o 
   3   5   2      329.67      311.51      4.29 o 
   4   5   2        0.70        0.53      0.64 o 
   5   5   2      108.78      108.45      2.31 o 
   6   5   2        0.15        1.56      0.88 o 
  -7   6   2       52.77       70.55      6.03 o 
  -6   6   2        2.54        2.00      1.06 o 
  -5   6   2       18.37       19.43      1.61 o 
  -4   6   2       86.22       94.33      3.19 o 
  -3   6   2      703.50      690.22      6.30 o 
  -2   6   2       47.98       38.53      1.02 o 
  -1   6   2      132.77      133.51      1.99 o 
   0   6   2       35.34       36.03      1.47 o 
   1   6   2      681.16      708.97      6.58 o 
   2   6   2       98.56       97.99      2.03 o 
   3   6   2        0.52        1.53      0.61 o 
   4   6   2        0.69        2.24      0.62 o 
   5   6   2      140.58      113.10      2.39 o 
   6   6   2       33.59       32.64      2.25 o 
  -6   7   2       96.60      118.87      3.54 o 
  -5   7   2       48.23       47.81      2.43 o 
  -4   7   2      361.18      376.20      4.65 o 
  -3   7   2       80.43       83.70      1.87 o 
  -2   7   2     1048.38     1032.89      9.49 o 
  -1   7   2     2536.57     2611.55     20.39 o 
   0   7   2     1076.22     1037.86     11.38 o 
   1   7   2      115.41      113.41      3.65 o 
   2   7   2       45.11       45.69      1.46 o 
   3   7   2      233.97      223.95      3.63 o 
   4   7   2        0.91        2.40      0.79 o 
   5   7   2       17.46       15.94      1.91 o 
   6   7   2        0.02        0.90      1.19 o 
  -6   8   2       51.91       48.32      2.74 o 
  -5   8   2       12.96       11.80      1.45 o 
  -4   8   2       77.10       80.77      2.09 o 
  -3   8   2      655.23      635.34      6.21 o 
  -2   8   2      613.96      624.37      6.72 o 
  -1   8   2     1316.62     1353.45     11.84 o 
   0   8   2      530.60      525.09      7.11 o 
   1   8   2     1158.24     1245.79     13.74 o 
   2   8   2       17.79       10.39      0.96 o 
   3   8   2        0.92        0.46      0.63 o 
   4   8   2       88.20       78.67      3.06 o 
   5   8   2        0.21       -0.57      1.16 o 
   6   8   2       10.31       10.18      1.85 o 
  -6   9   2        0.02       -0.84      0.96 o 
  -5   9   2        0.99        0.19      1.09 o 
  -4   9   2      434.55      449.58      5.47 o 
  -3   9   2      453.90      463.98      5.97 o 
  -2   9   2       66.30       62.86      1.95 o 
  -1   9   2       35.49       30.51      1.38 o 
   0   9   2       43.80       49.13      2.86 o 
   1   9   2      354.97      356.24      5.59 o 
   2   9   2       27.78       32.70      2.08 o 
   3   9   2        3.33        3.47      1.24 o 
   4   9   2       12.66        7.61      1.47 o 
   5   9   2      171.92      169.99      5.02 o 
   6   9   2        7.58       13.92      2.94 o 
  -6  10   2       49.17       49.97      4.95 o 
  -5  10   2       93.63      100.54      5.11 o 
  -4  10   2      248.07      265.90      5.96 o 
  -3  10   2     1137.33     1123.96     11.18 o 
  -2  10   2      555.35      572.42      7.04 o 
  -1  10   2      638.01      654.41      7.23 o 
   0  10   2        8.55       12.34      1.36 o 
   1  10   2      598.94      612.49      6.81 o 
   2  10   2       41.46       40.65      2.33 o 
   3  10   2      285.71      278.29      7.50 o 
   4  10   2      176.07      164.60      4.70 o 
   5  10   2       26.87       26.96      5.18 o 
  -5  11   2       65.80       57.86      5.11 o 
  -4  11   2       14.04       13.04      1.86 o 
  -3  11   2      294.33      306.88      4.99 o 
  -2  11   2      546.23      534.01      6.68 o 
  -1  11   2        4.15        4.09      0.81 o 
   0  11   2       61.55       56.52      2.43 o 
   1  11   2      203.15      200.10      4.65 o 
   2  11   2       19.31       20.44      1.85 o 
   3  11   2        2.45        2.28      1.03 o 
   4  11   2        0.40        1.42      1.14 o 
   5  11   2        1.38        0.95      1.32 o 
  -5  12   2       46.67       54.15      5.11 o 
  -4  12   2       97.02       90.01      3.65 o 
  -3  12   2      477.53      497.59      6.82 o 
  -2  12   2      115.24      122.30      3.03 o 
  -1  12   2      127.74      133.58      3.06 o 
   0  12   2       25.26       23.09      1.58 o 
   1  12   2      201.30      210.54      4.98 o 
   2  12   2       13.86        9.29      1.53 o 
   3  12   2        0.94        0.70      1.16 o 
   4  12   2      144.38      137.41      7.35 o 
   5  12   2        5.43        5.11      2.17 o 
  -5  13   2      100.91      112.17      6.50 o 
  -4  13   2      111.08      135.84      6.81 o 
  -3  13   2       24.91       26.16      1.84 o 
  -2  13   2       75.79       80.03      2.58 o 
  -1  13   2       45.38       49.59      2.12 o 
   0  13   2       56.63       59.94      2.97 o 
   1  13   2       90.45       79.70      4.41 o 
   2  13   2        2.62        6.26      1.36 o 
   3  13   2        0.01       -0.93      0.93 o 
   4  13   2        2.42        0.52      1.25 o 
   5  13   2      196.67      241.66      9.13 o 
  -4  14   2        5.62        2.63      2.17 o 
  -3  14   2      127.28      110.41      4.01 o 
  -2  14   2      138.65      130.63      3.38 o 
  -1  14   2      202.29      171.89      3.78 o 
   0  14   2      227.16      224.41      4.38 o 
   1  14   2        0.44       -0.18      1.03 o 
   2  14   2       29.40       30.90      2.56 o 
   3  14   2       84.14       93.86      3.93 o 
   4  14   2        8.61        7.02      1.80 o 
  -3  15   2       41.63       42.55      4.64 o 
  -2  15   2       26.81       28.51      3.33 o 
  -1  15   2       98.25      103.19      7.15 o 
   0  15   2       27.64       25.25      1.87 o 
   1  15   2       54.35       52.37      3.28 o 
   2  15   2        0.96       -0.98      0.98 o 
   3  15   2        0.24        0.30      1.25 o 
   4  15   2       23.77       29.55      4.02 o 
  -3  16   2       10.74       10.37      2.94 o 
  -2  16   2       75.71       79.44      3.59 o 
  -1  16   2       11.28       10.19      3.02 o 
   0  16   2       50.37       50.76      2.62 o 
   1  16   2        5.48        4.80      1.53 o 
   2  16   2       22.85       30.47      2.68 o 
   3  16   2       23.87       31.56      4.02 o 
  -2  17   2       50.69       43.32      4.33 o 
  -1  17   2       48.65       53.58      3.39 o 
   0  17   2       62.47       66.52      5.49 o 
   1  17   2       10.64       11.65      1.55 o 
   2  17   2       59.80       72.87      5.11 o 
  -1  18   2      110.47      115.57      6.19 o 
   0  18   2       12.61       19.49      3.25 o 
  -7   1   3        1.87        1.31      2.32 o 
  -6   1   3        2.42        4.84      1.36 o 
  -5   1   3       75.40       71.16      1.63 o 
  -4   1   3       19.57       21.33      0.99 o 
  -3   1   3     1006.30     1041.64      6.23 o 
  -2   1   3       46.73       41.37      0.77 o 
  -1   1   3      880.04      860.59      8.33 o 
   0   1   3      881.74      855.08      5.76 o 
   1   1   3     1031.77     1013.99      7.08 o 
   2   1   3      198.21      207.18      1.78 o 
   3   1   3       69.71       62.79      2.05 o 
   4   1   3       72.56       76.07      1.91 o 
   5   1   3      151.08      140.48      2.92 o 
   6   1   3        0.09        0.94      0.78 o 
   7   1   3       20.27       19.96      3.56 o 
  -7   2   3      125.58      125.49      7.35 o 
  -6   2   3      180.87      182.51      8.97 o 
  -5   2   3      405.72      387.94      4.62 o 
  -4   2   3      216.12      198.05      2.43 o 
  -3   2   3       77.75       67.79      1.19 o 
  -2   2   3      697.85      705.34      4.80 o 
  -1   2   3      496.81      497.84      3.37 o 
   0   2   3       11.94       13.83      0.53 o 
   1   2   3       67.53       69.85      1.10 o 
   2   2   3     1413.68     1478.57      9.34 o 
   3   2   3       35.61       33.43      1.21 o 
   4   2   3       38.16       30.29      1.40 o 
   5   2   3       73.11       68.68      2.07 o 
   6   2   3       39.50       34.88      2.28 o 
  -7   3   3        3.78        6.39      2.24 o 
  -6   3   3        8.59        7.90      1.63 o 
  -5   3   3       99.16       98.37      2.72 o 
  -4   3   3      595.23      563.25      5.50 o 
  -3   3   3     1023.64     1047.74      7.14 o 
  -2   3   3        7.50        6.09      0.44 o 
  -1   3   3       25.16       20.17      0.56 o 
   0   3   3       92.22       74.77      1.94 o 
   1   3   3      191.75      207.51      1.88 o 
   2   3   3      531.87      540.03      4.60 o 
   3   3   3      918.31      936.15      7.86 o 
   4   3   3       38.77       40.97      1.55 o 
   5   3   3      122.55      114.88      3.05 o 
   6   3   3      194.97      189.28      3.93 o 
  -7   4   3       79.25       87.41      5.88 o 
  -6   4   3        1.10        1.33      1.55 o 
  -5   4   3       70.10       65.96      2.97 o 
  -4   4   3      100.52      107.33      2.12 o 
  -3   4   3       25.82       33.59      1.27 o 
  -2   4   3       93.84      103.45      1.63 o 
  -1   4   3     1766.88     1815.13     10.89 o 
   0   4   3       29.83       20.21      0.84 o 
   1   4   3       12.93       10.40      0.51 o 
   2   4   3      116.63      127.51      2.84 o 
   3   4   3       28.71       33.51      1.19 o 
   4   4   3       10.49       12.72      0.93 o 
   5   4   3        1.69        3.74      0.74 o 
   6   4   3        0.00       -0.75      0.75 o 
  -7   5   3       82.84       97.16      6.19 o 
  -6   5   3       77.63       74.94      3.08 o 
  -5   5   3      159.84      158.52      3.61 o 
  -4   5   3      263.68      270.48      3.60 o 
  -3   5   3     1849.46     1843.50     11.79 o 
  -2   5   3      678.32      742.34      5.42 o 
  -1   5   3      585.96      600.83      4.59 o 
   0   5   3       33.17       28.22      2.13 o 
   1   5   3       39.72       38.36      0.90 o 
   2   5   3      377.19      401.05      3.93 o 
   3   5   3       10.95       15.25      0.94 o 
   4   5   3      162.14      147.08      2.45 o 
   5   5   3        0.18        2.14      0.90 o 
   6   5   3        0.11       -0.09      0.83 o 
  -6   6   3        0.75        1.60      1.07 o 
  -5   6   3       65.86       66.02      2.43 o 
  -4   6   3       11.46       10.59      0.95 o 
  -3   6   3     1925.31     1877.71     12.18 o 
  -2   6   3     5084.64     5394.62     30.90 o 
  -1   6   3       91.77       78.32      1.51 o 
   0   6   3      325.35      331.86      3.99 o 
   1   6   3      509.73      519.60      5.00 o 
   2   6   3       68.91       64.50      1.64 o 
   3   6   3       10.85        8.80      0.78 o 
   4   6   3      207.54      190.25      3.77 o 
   5   6   3      255.20      242.48      4.88 o 
   6   6   3       50.18       40.38      2.41 o 
  -6   7   3      106.03      125.10      3.62 o 
  -5   7   3      200.31      207.55      4.34 o 
  -4   7   3      280.90      281.41      4.69 o 
  -3   7   3      220.15      216.06      3.01 o 
  -2   7   3      508.06      547.71      4.61 o 
  -1   7   3     1250.58     1320.52      9.93 o 
   0   7   3      585.80      574.40      6.18 o 
   1   7   3      758.65      826.22     13.26 o 
   2   7   3      125.27      138.35      2.45 o 
   3   7   3       89.86       87.57      5.18 o 
   4   7   3      120.47      120.63      7.12 o 
   5   7   3        0.36        0.02      1.16 o 
   6   7   3        0.00       -0.39      1.78 o 
  -6   8   3        6.40        5.00      1.27 o 
  -5   8   3       18.08       20.83      2.90 o 
  -4   8   3     1629.79     1639.66     15.47 o 
  -3   8   3      651.00      667.20      6.41 o 
  -2   8   3      132.18      136.99      2.31 o 
  -1   8   3      484.66      456.41      4.65 o 
   0   8   3      509.18      513.37      7.05 o 
   1   8   3      634.91      673.40      6.71 o 
   2   8   3       57.14       53.30      2.30 o 
   3   8   3       14.58       13.56      2.09 o 
   4   8   3      340.55      324.85      6.61 o 
   5   8   3       34.17       30.86      2.57 o 
   6   8   3       15.73       10.37      2.63 o 
  -6   9   3       11.90       11.88      1.63 o 
  -5   9   3        1.69        0.12      1.20 o 
  -4   9   3       77.73       83.83      2.74 o 
  -3   9   3      636.66      670.92      7.56 o 
  -2   9   3       89.92       83.31      2.16 o 
  -1   9   3      121.11      114.30      2.67 o 
   0   9   3       53.27       61.22      6.11 o 
   1   9   3      199.30      225.67      4.59 o 
   2   9   3      302.59      318.02      9.59 o 
   3   9   3      165.24      144.75      4.10 o 
   4   9   3       27.06       33.64      2.51 o 
   5   9   3        1.94        5.33      1.70 o 
   6   9   3      428.47      485.95     13.31 o 
  -6  10   3      114.88      124.54      3.92 o 
  -5  10   3       57.61       58.05      2.66 o 
  -4  10   3       59.09       61.23      5.72 o 
  -3  10   3       14.05       15.44      1.32 o 
  -2  10   3      243.03      244.43      4.01 o 
  -1  10   3        7.42       10.32      1.01 o 
   0  10   3      525.03      530.38      5.99 o 
   1  10   3        3.53        4.64      1.03 o 
   2  10   3       15.23       15.68      1.93 o 
   3  10   3      144.06      148.20      4.32 o 
   4  10   3       85.08       79.81      4.10 o 
   5  10   3       13.67       14.72      2.00 o 
  -6  11   3       56.99       62.35      5.72 o 
  -5  11   3       18.93       18.89      2.30 o 
  -4  11   3      370.60      368.72      7.38 o 
  -3  11   3      647.46      655.21      9.45 o 
  -2  11   3      484.28      492.79      9.16 o 
  -1  11   3      124.65      133.37      3.17 o 
   0  11   3      569.23      560.36      8.36 o 
   1  11   3        0.78        1.48      1.32 o 
   2  11   3       34.65       31.46      2.55 o 
   3  11   3       90.56       78.48      3.48 o 
   4  11   3        9.87       10.91      1.75 o 
   5  11   3        1.46        2.03      1.36 o 
  -5  12   3       50.33       51.00      3.55 o 
  -4  12   3      149.54      149.59      4.75 o 
  -3  12   3      262.70      252.56      5.80 o 
  -2  12   3       16.95       17.97      1.45 o 
  -1  12   3      122.74      115.29      2.85 o 
   0  12   3       21.58       19.90      1.70 o 
   1  12   3      297.38      296.47      9.36 o 
   2  12   3       20.52       20.73      2.08 o 
   3  12   3       72.94       70.84      3.28 o 
   4  12   3       27.28       28.42      2.57 o 
   5  12   3        0.17        1.39      1.86 o 
  -5  13   3       10.90       10.68      2.94 o 
  -4  13   3        9.21        7.73      3.33 o 
  -3  13   3       61.05       54.35      3.01 o 
  -2  13   3       96.69       90.41      2.76 o 
  -1  13   3        7.44        6.07      0.99 o 
   0  13   3      262.44      241.46     11.02 o 
   1  13   3       25.76       23.31      2.13 o 
   2  13   3       11.52       10.84      1.69 o 
   3  13   3      142.41      128.28     11.76 o 
   4  13   3        7.33        7.83      1.80 o 
  -4  14   3        6.06        7.74      2.63 o 
  -3  14   3       22.85       29.32      2.56 o 
  -2  14   3      512.80      506.52      7.13 o 
  -1  14   3        1.34        1.36      1.06 o 
   0  14   3       95.56       96.97      2.88 o 
   1  14   3       13.23       12.59      3.48 o 
   2  14   3       67.64       62.13      3.17 o 
   3  14   3       23.20       29.62      2.68 o 
   4  14   3        0.95        3.40      2.01 o 
  -3  15   3       34.10       30.32      4.18 o 
  -2  15   3       46.57       42.34      3.37 o 
  -1  15   3        2.15        3.97      1.01 o 
   0  15   3      388.82      386.94      6.25 o 
   1  15   3        4.27        6.38      1.52 o 
   2  15   3       17.56       14.71      2.02 o 
   3  15   3        1.68        0.79      1.25 o 
  -3  16   3        2.37        2.48      2.32 o 
  -2  16   3      109.56      101.96      6.03 o 
  -1  16   3        1.80        1.36      0.92 o 
   0  16   3        0.02       -0.44      0.83 o 
   1  16   3        0.50        0.49      1.14 o 
   2  16   3       21.89       24.73      2.56 o 
  -1  17   3        0.02        2.40      1.30 o 
   0  17   3       51.10       58.28      2.81 o 
   1  17   3      111.33      113.64      3.60 o 
  -1  18   3        1.46       -0.93      1.70 o 
   0  18   3       19.71       16.40      3.09 o 
   1  18   3        0.08        1.55      1.86 o 
  -7   0   4      380.50      423.14     13.00 o 
  -6   0   4      162.91      171.58      7.27 o 
  -5   0   4        1.86        0.46      1.39 o 
  -4   0   4      495.46      500.45      5.14 o 
  -3   0   4       93.02       72.37      1.24 o 
  -2   0   4     9485.67     9616.52    127.17 o 
  -1   0   4     1002.70     1010.32      9.52 o 
   0   0   4     1465.09     1553.73     14.38 o 
   1   0   4      277.06      263.81      3.65 o 
   2   0   4      176.71      174.90      2.41 o 
   3   0   4      260.39      230.26      4.38 o 
   4   0   4       21.28       18.33      1.69 o 
   5   0   4      163.75      159.45      6.34 o 
   6   0   4        5.39        5.58      1.53 o 
  -7   1   4        0.02       -0.89      1.25 o 
  -6   1   4        2.25        0.64      1.16 o 
  -5   1   4     1028.54     1007.03     13.46 o 
  -4   1   4      695.27      690.51      4.80 o 
  -3   1   4       78.18       87.70      1.34 o 
  -2   1   4      578.93      643.63      4.41 o 
  -1   1   4      703.76      640.11      5.48 o 
   0   1   4      732.90      718.59     11.05 o 
   1   1   4        0.36       -0.29      0.32 o 
   2   1   4      603.35      612.66      4.09 o 
   3   1   4       30.18       19.28      1.04 o 
   4   1   4        0.39        0.87      0.56 o 
   5   1   4       51.40       50.80      2.23 o 
   6   1   4        0.91        0.47      0.79 o 
  -7   2   4        0.93       -0.39      1.31 o 
  -6   2   4       19.05       18.09      3.64 o 
  -5   2   4       12.27       15.21      1.34 o 
  -4   2   4      149.38      148.63      3.15 o 
  -3   2   4       88.84       99.46      1.45 o 
  -2   2   4      949.98      988.77      6.35 o 
  -1   2   4      213.08      227.51      2.02 o 
   0   2   4      238.73      252.69      2.19 o 
   1   2   4     3006.26     3114.10     23.13 o 
   2   2   4       29.14       18.91      0.81 o 
   3   2   4      116.04      118.14      2.16 o 
   4   2   4       38.82       35.57      1.90 o 
   5   2   4       72.23       65.35      2.07 o 
   6   2   4       43.87       39.45      2.41 o 
  -7   3   4      181.31      190.82      8.35 o 
  -6   3   4       61.56       68.62      3.39 o 
  -5   3   4       44.40       38.90      2.57 o 
  -4   3   4        2.32        0.65      0.59 o 
  -3   3   4      149.96      141.00      1.79 o 
  -2   3   4       46.91       58.10      0.97 o 
  -1   3   4      588.55      543.96      5.09 o 
   0   3   4        2.03        5.25      0.42 o 
   1   3   4      622.73      628.53      4.89 o 
   2   3   4      113.93      108.53      1.73 o 
   3   3   4       25.04       28.77      1.34 o 
   4   3   4       14.97       10.87      0.98 o 
   5   3   4      147.74      146.41      3.07 o 
   6   3   4        3.19        5.17      1.00 o 
  -7   4   4       57.79       66.06      5.88 o 
  -6   4   4       85.71       79.43      3.55 o 
  -5   4   4      132.43      121.65      3.07 o 
  -4   4   4      638.21      624.13     13.05 o 
  -3   4   4      548.79      534.08      4.36 o 
  -2   4   4     1226.39     1310.16      8.42 o 
  -1   4   4        2.51        3.29      0.36 o 
   0   4   4      764.01      781.36      9.17 o 
   1   4   4      740.27      798.21      5.35 o 
   2   4   4       52.81       50.93      1.08 o 
   3   4   4        1.19        1.16      0.66 o 
   4   4   4       44.70       38.97      1.81 o 
   5   4   4      168.00      151.24      3.18 o 
   6   4   4       59.08       58.43      2.51 o 
  -6   5   4       64.22       76.20      3.87 o 
  -5   5   4      792.99      782.85      9.17 o 
  -4   5   4        0.42        0.69      0.70 o 
  -3   5   4       45.18       46.80      1.13 o 
  -2   5   4      294.70      307.13      2.88 o 
  -1   5   4       49.45       39.61      0.89 o 
   0   5   4        0.59        1.66      0.47 o 
   1   5   4      644.95      656.83      5.24 o 
   2   5   4      642.04      676.96      5.13 o 
   3   5   4      117.32      104.15      2.04 o 
   4   5   4        2.76        0.25      0.74 o 
   5   5   4       59.08       54.09      3.04 o 
   6   5   4      230.87      227.18      4.90 o 
  -6   6   4        7.76        7.70      1.69 o 
  -5   6   4       95.51       93.50      2.88 o 
  -4   6   4      196.94      186.61      3.65 o 
  -3   6   4       74.33       74.29      1.48 o 
  -2   6   4        1.59        2.72      0.45 o 
  -1   6   4       86.37       94.87      1.70 o 
   0   6   4      253.88      251.82      3.96 o 
   1   6   4        0.04       -0.02      0.26 o 
   2   6   4      369.10      436.13      4.89 o 
   3   6   4      419.89      428.24     11.31 o 
   4   6   4       23.12       26.47      1.75 o 
   5   6   4       10.39       11.47      1.37 o 
   6   6   4      122.16      139.67      3.92 o 
  -6   7   4       19.56       18.31      2.29 o 
  -5   7   4       98.34       96.81      5.44 o 
  -4   7   4     1799.29     1809.61     16.54 o 
  -3   7   4        0.00        0.71      0.44 o 
  -2   7   4      130.19      131.88      2.24 o 
  -1   7   4      208.33      221.05      2.88 o 
   0   7   4      123.97      134.35      2.53 o 
   1   7   4      344.42      348.68      3.49 o 
   2   7   4      334.80      352.51      5.96 o 
   3   7   4        0.10        0.36      1.55 o 
   4   7   4       27.67       23.45      1.72 o 
   5   7   4       40.40       43.46      2.73 o 
   6   7   4      180.72      175.91      7.74 o 
  -6   8   4      112.86      110.84      4.48 o 
  -5   8   4       95.61       96.10      3.03 o 
  -4   8   4      974.68      964.38     10.53 o 
  -3   8   4       26.27       27.02      1.67 o 
  -2   8   4       78.11       87.34      1.86 o 
  -1   8   4       17.89       17.42      1.02 o 
   0   8   4      442.57      434.81      5.25 o 
   1   8   4      331.75      333.41      5.63 o 
   2   8   4      230.45      232.99      4.87 o 
   3   8   4        1.21        0.41      0.93 o 
   4   8   4        3.45        3.42      1.32 o 
   5   8   4      163.65      166.84      5.08 o 
  -6   9   4       58.86       55.52      3.03 o 
  -5   9   4      139.17      138.22      4.14 o 
  -4   9   4       74.16       71.85      4.40 o 
  -3   9   4      300.79      318.00      4.23 o 
  -2   9   4      285.06      305.01      3.86 o 
  -1   9   4       40.41       43.17      1.40 o 
   0   9   4      191.01      187.73      4.04 o 
   1   9   4       28.89       34.72      2.13 o 
   2   9   4        2.63        5.36      1.14 o 
   3   9   4       16.63       15.53      1.80 o 
   4   9   4       37.64       41.74      2.84 o 
   5   9   4      156.57      144.75      6.03 o 
  -6  10   4        9.03        9.97      1.66 o 
  -5  10   4      140.19      135.26      3.83 o 
  -4  10   4       80.96       79.91      2.74 o 
  -3  10   4        0.90        1.15      1.47 o 
  -2  10   4       70.42       73.99      2.33 o 
  -1  10   4       22.93       32.09      2.17 o 
   0  10   4      807.42      785.58     10.22 o 
   1  10   4     1128.82     1098.22     13.40 o 
   2  10   4       35.95       33.57      2.30 o 
   3  10   4      203.74      200.33      5.14 o 
   4  10   4      269.25      237.13      5.96 o 
   5  10   4      144.49      146.18      6.65 o 
  -6  11   4        1.08        2.71      1.63 o 
  -5  11   4       67.28       65.84      5.49 o 
  -4  11   4       65.52       71.39      5.57 o 
  -3  11   4       86.47       82.45      3.23 o 
  -2  11   4      209.14      209.81      3.85 o 
  -1  11   4      267.70      240.84      4.09 o 
   0  11   4      122.68      127.39      2.97 o 
   1  11   4       29.36       26.54      2.08 o 
   2  11   4        0.10        0.62      0.98 o 
   3  11   4       19.68       15.99      3.56 o 
   4  11   4       19.27       15.19      1.96 o 
   5  11   4      261.80      283.74      9.90 o 
  -5  12   4       61.99       65.96      5.34 o 
  -4  12   4        0.69        0.60      1.19 o 
  -3  12   4      624.25      595.73     13.85 o 
  -2  12   4      279.71      240.71      6.24 o 
  -1  12   4        0.42        1.31      0.73 o 
   0  12   4        0.85        1.80      0.80 o 
   1  12   4      275.91      275.57      5.85 o 
   2  12   4        1.05        1.70      1.09 o 
   3  12   4      135.71      140.84      7.12 o 
   4  12   4       16.94       19.68      3.33 o 
  -5  13   4        5.36        6.44      1.80 o 
  -4  13   4       75.39       90.05      3.94 o 
  -3  13   4        9.78        6.30      1.52 o 
  -2  13   4       13.54        9.64      1.24 o 
  -1  13   4      118.16      113.53      2.99 o 
   0  13   4        1.31        0.83      0.79 o 
   1  13   4        1.98        2.81      1.14 o 
   2  13   4        0.00       -0.02      1.08 o 
   3  13   4       72.26       63.67      3.28 o 
   4  13   4      243.20      252.76      6.67 o 
  -4  14   4       47.40       53.17      3.55 o 
  -3  14   4      206.89      203.61      5.63 o 
  -2  14   4       38.03       33.86      3.09 o 
  -1  14   4       13.03       11.59      1.94 o 
   0  14   4        0.04        0.46      0.80 o 
   1  14   4       32.60       35.44      2.63 o 
   2  14   4       33.62       37.51      2.90 o 
   3  14   4        4.97        4.73      1.47 o 
  -3  15   4      320.00      311.54      7.21 o 
  -2  15   4       21.48       18.16      4.25 o 
  -1  15   4        1.79        3.79      1.01 o 
   0  15   4      251.97      244.05      4.87 o 
   1  15   4       20.31       24.29      2.35 o 
   2  15   4        0.17       -0.65      1.03 o 
   3  15   4       74.08       78.46      3.82 o 
  -3  16   4       41.64       36.20      4.49 o 
  -2  16   4        5.34        5.57      1.53 o 
  -1  16   4        6.50       10.48      1.43 o 
   0  16   4      125.65      118.01      3.50 o 
   1  16   4        7.62       12.14      3.87 o 
   2  16   4       12.26       11.04      2.09 o 
  -1  17   4       98.85       98.28      4.15 o 
   0  17   4        1.40        2.32      1.13 o 
   1  17   4       21.02       24.10      3.46 o 
   0  18   4        4.15        5.72      1.64 o 
  -7   1   5       28.93       26.04      2.79 o 
  -6   1   5      246.57      227.18      5.96 o 
  -5   1   5       22.43       13.46      1.69 o 
  -4   1   5       25.76       35.53      1.21 o 
  -3   1   5      207.95      204.55      2.14 o 
  -2   1   5      248.71      237.09      2.81 o 
  -1   1   5       39.45       52.14      0.77 o 
   0   1   5     1650.05     1758.68     12.51 o 
   1   1   5       24.38       29.24      1.04 o 
   2   1   5       69.91       76.30      1.37 o 
   3   1   5        0.92       -0.06      0.44 o 
   4   1   5       18.58       23.20      1.74 o 
   5   1   5       13.94       10.82      1.18 o 
   6   1   5        2.61        2.82      1.12 o 
  -7   2   5       91.52      106.63      4.59 o 
  -6   2   5      185.02      184.16      5.57 o 
  -5   2   5      375.83      387.57      7.33 o 
  -4   2   5      232.83      233.60      3.48 o 
  -3   2   5     1453.52     1545.06     10.20 o 
  -2   2   5        1.19        1.61      0.47 o 
  -1   2   5       17.27       21.08      0.62 o 
   0   2   5      479.36      511.47      4.03 o 
   1   2   5     1116.47     1203.47     10.09 o 
   2   2   5       19.75       26.15      0.97 o 
   3   2   5      151.27      148.66      2.84 o 
   4   2   5       16.37       15.35      1.16 o 
   5   2   5      842.33      829.32      9.85 o 
   6   2   5       46.39       46.71      3.39 o 
  -7   3   5       47.74       48.27      5.26 o 
  -6   3   5      596.49      610.41     10.56 o 
  -5   3   5      161.54      166.78     13.61 o 
  -4   3   5      123.22      121.09      2.43 o 
  -3   3   5      569.88      610.37      5.51 o 
  -2   3   5     2839.84     3016.37     19.96 o 
  -1   3   5     1201.22     1235.22      7.70 o 
   0   3   5      149.93      147.50      2.12 o 
   1   3   5      322.98      360.37      4.14 o 
   2   3   5      541.79      658.78      5.58 o 
   3   3   5       96.27       94.77      2.27 o 
   4   3   5        5.09        4.85      0.91 o 
   5   3   5        0.14       -0.23      0.98 o 
   6   3   5       41.37       41.79      2.53 o 
  -6   4   5        0.00        1.01      1.20 o 
  -5   4   5     1256.80     1239.74     15.97 o 
  -4   4   5      206.74      193.22      5.43 o 
  -3   4   5      452.35      457.60      6.25 o 
  -2   4   5       44.00       46.66      0.92 o 
  -1   4   5      132.02      152.57      1.67 o 
   0   4   5       81.51       90.47      2.62 o 
   1   4   5       60.05       73.15      1.77 o 
   2   4   5       22.02       16.19      0.90 o 
   3   4   5      431.65      454.49      5.52 o 
   4   4   5      401.46      396.84     10.06 o 
   5   4   5       48.28       42.29      2.28 o 
   6   4   5      101.46      111.06      3.48 o 
  -6   5   5        0.26        1.32      1.31 o 
  -5   5   5      478.94      463.64      6.54 o 
  -4   5   5      344.16      351.93      4.27 o 
  -3   5   5      186.35      203.83      4.18 o 
  -2   5   5        5.88       11.28      0.63 o 
  -1   5   5        0.02        0.13      0.31 o 
   0   5   5       27.67       26.87      1.13 o 
   1   5   5      333.56      376.50      3.84 o 
   2   5   5       57.96       56.98      1.48 o 
   3   5   5        4.51        4.79      0.86 o 
   4   5   5      137.30      138.83      3.27 o 
   5   5   5      712.22      721.83      9.03 o 
   6   5   5        6.52        5.97      1.37 o 
  -6   6   5        0.91        2.70      1.36 o 
  -5   6   5      114.12      110.60      3.65 o 
  -4   6   5      392.50      384.77      4.63 o 
  -3   6   5        0.72        0.19      0.54 o 
  -2   6   5      129.37      123.28      2.27 o 
  -1   6   5      154.77      158.38      1.91 o 
   0   6   5      178.89      187.09      2.90 o 
   1   6   5      268.32      282.17      5.98 o 
   2   6   5      151.90      139.17      2.39 o 
   3   6   5        3.20        3.09      0.80 o 
   4   6   5        0.14        0.73      0.74 o 
   5   6   5       33.37       42.45      3.55 o 
   6   6   5      161.41      160.75      7.43 o 
  -6   7   5        3.94        5.80      3.25 o 
  -5   7   5       16.98       19.18      1.66 o 
  -4   7   5        1.97        3.60      0.80 o 
  -3   7   5       14.28       12.19      1.00 o 
  -2   7   5      156.50      157.60      2.14 o 
  -1   7   5      128.04      131.72      2.19 o 
   0   7   5       70.32       64.70      1.81 o 
   1   7   5      263.69      275.04      5.44 o 
   2   7   5      177.85      171.63      3.31 o 
   3   7   5       12.33        9.71      1.13 o 
   4   7   5      518.64      492.96     10.08 o 
   5   7   5      286.75      274.00      5.29 o 
  -6   8   5       15.92       16.06      3.17 o 
  -5   8   5        6.00        7.92      1.43 o 
  -4   8   5      184.79      184.98      3.29 o 
  -3   8   5       97.10      100.81      2.55 o 
  -2   8   5       20.67       14.94      0.86 o 
  -1   8   5       61.08       60.13      1.56 o 
   0   8   5      637.11      603.75      6.71 o 
   1   8   5      208.87      226.68      3.75 o 
   2   8   5      453.33      476.21      7.55 o 
   3   8   5       24.55       21.29      1.96 o 
   4   8   5       41.52       39.51      3.17 o 
   5   8   5      392.43      403.58      8.51 o 
  -6   9   5        7.17        8.59      2.78 o 
  -5   9   5       62.30       57.99      3.13 o 
  -4   9   5      192.47      187.89      4.49 o 
  -3   9   5       41.32       36.97      1.60 o 
  -2   9   5      227.37      222.56      3.80 o 
  -1   9   5      214.33      225.00      3.24 o 
   0   9   5      140.46      137.80      2.90 o 
   1   9   5      379.45      370.37     10.75 o 
   2   9   5       48.57       50.75      2.41 o 
   3   9   5      435.38      424.05      7.71 o 
   4   9   5      106.32      109.25      7.74 o 
   5   9   5       96.07      114.97      4.54 o 
  -6  10   5       41.15       41.64      4.18 o 
  -5  10   5        1.83        0.11      0.99 o 
  -4  10   5        0.02       -1.38      1.38 o 
  -3  10   5       90.15       85.37      2.62 o 
  -2  10   5        2.22        2.71      0.68 o 
  -1  10   5       66.44       69.93      1.87 o 
   0  10   5        0.96        0.36      0.74 o 
   1  10   5        5.96        6.49      1.25 o 
   2  10   5       28.30       23.56      3.33 o 
   3  10   5       81.84       82.45      3.34 o 
   4  10   5       25.36       27.95      2.57 o 
   5  10   5       75.81      108.61      6.19 o 
  -5  11   5       82.31       85.69      3.18 o 
  -4  11   5      111.89      120.53      4.56 o 
  -3  11   5        2.21        3.39      1.19 o 
  -2  11   5      222.88      216.47     11.14 o 
  -1  11   5      321.42      297.21      4.67 o 
   0  11   5      533.26      529.20      6.80 o 
   1  11   5      119.69      116.49      3.66 o 
   2  11   5      166.56      158.52      4.49 o 
   3  11   5       64.18       76.16      8.82 o 
   4  11   5        7.37        3.84      1.41 o 
  -5  12   5        5.40        2.95      2.32 o 
  -4  12   5      309.89      323.46      7.16 o 
  -3  12   5       21.80       18.44      2.02 o 
  -2  12   5       15.68       14.06      1.69 o 
  -1  12   5        1.28        1.83      0.82 o 
   0  12   5       59.31       56.01      2.17 o 
   1  12   5        7.48        6.27      1.36 o 
   2  12   5      141.88      142.60      4.38 o 
   3  12   5       20.79       18.54      2.11 o 
   4  12   5        0.87        1.08      1.20 o 
  -5  13   5       62.55       65.11      4.09 o 
  -4  13   5      209.04      196.67      5.63 o 
  -3  13   5      171.16      154.31      5.26 o 
  -2  13   5      115.81      105.83      3.83 o 
  -1  13   5      219.09      204.55      4.12 o 
   0  13   5       88.64       78.69      2.64 o 
   1  13   5        3.25        2.60      1.19 o 
   2  13   5        0.99        0.93      1.55 o 
   3  13   5        8.27       10.49      2.09 o 
   4  13   5      131.93      116.50      6.34 o 
  -4  14   5       93.19      100.44      4.26 o 
  -3  14   5        0.02       -0.17      1.19 o 
  -2  14   5        4.49        4.51      1.36 o 
  -1  14   5      255.81      248.44      6.35 o 
   0  14   5        9.16        8.42      1.28 o 
   1  14   5        3.50        3.77      2.09 o 
   2  14   5      127.61      139.47      4.70 o 
   3  14   5       31.31       22.87      2.46 o 
  -4  15   5      108.32      108.92      6.34 o 
  -3  15   5       63.04       47.10      3.34 o 
  -2  15   5        0.03        1.12      1.25 o 
  -1  15   5       23.99       20.11      2.18 o 
   0  15   5        7.91        8.66      1.37 o 
   1  15   5       39.44       37.22      2.84 o 
   2  15   5        4.40        7.90      1.69 o 
  -3  16   5       11.83        8.51      2.63 o 
  -2  16   5       86.42       90.43      3.99 o 
  -1  16   5        9.79        9.59      1.74 o 
   0  16   5       19.39       18.77      1.83 o 
   1  16   5        0.52        0.74      0.97 o 
   2  16   5       23.14       27.69      4.02 o 
  -2  17   5        1.82        1.55      1.86 o 
  -1  17   5      207.31      205.00      8.51 o 
   0  17   5       33.50       36.36      2.95 o 
   1  17   5        7.37        7.88      2.71 o 
  -1  18   5        4.11        5.26      2.32 o 
  -7   0   6      242.89      269.67     10.21 o 
  -6   0   6      793.45      796.62     17.64 o 
  -5   0   6     1709.93     1638.57     27.38 o 
  -4   0   6      450.29      487.72      9.82 o 
  -3   0   6     1835.33     1978.52     15.69 o 
  -2   0   6        0.71        4.95      1.08 o 
  -1   0   6      145.43      169.16      3.48 o 
   0   0   6     3213.55     3523.76     31.77 o 
   1   0   6     1176.60     1177.83     12.25 o 
   2   0   6        4.34       10.11      1.39 o 
   3   0   6      283.68      254.97      7.12 o 
   4   0   6     1002.21      993.25     22.90 o 
   5   0   6      360.76      365.90     10.37 o 
   6   0   6      429.65      463.99     13.00 o 
  -7   1   6       22.87       18.65      2.52 o 
  -6   1   6        1.97        1.59      2.32 o 
  -5   1   6       21.33       17.70      1.91 o 
  -4   1   6      163.95      174.32      3.33 o 
  -3   1   6      609.27      686.64      5.85 o 
  -2   1   6      107.12       95.87      1.47 o 
  -1   1   6       42.34       44.16      0.82 o 
   0   1   6       29.71       22.60      0.69 o 
   1   1   6     1863.92     2107.58     16.55 o 
   2   1   6      327.25      319.29      3.60 o 
   3   1   6      131.50      118.37      2.61 o 
   4   1   6      529.46      520.71     11.75 o 
   5   1   6      126.31      121.02      5.34 o 
   6   1   6       66.76       71.19      4.80 o 
  -6   2   6      408.90      383.63     17.64 o 
  -5   2   6        0.11       -0.59      0.77 o 
  -4   2   6        9.88        7.68      1.00 o 
  -3   2   6      481.02      484.20      4.63 o 
  -2   2   6       63.25       80.78      1.46 o 
  -1   2   6        8.50        9.25      0.47 o 
   0   2   6        2.61        2.73      0.36 o 
   1   2   6       26.30       19.77      1.01 o 
   2   2   6      301.49      293.16      3.88 o 
   3   2   6      357.07      357.07      4.83 o 
   4   2   6        0.30        0.15      0.98 o 
   5   2   6       66.84       61.65      4.41 o 
   6   2   6       42.00       46.29      3.28 o 
  -6   3   6      220.25      221.90      6.88 o 
  -5   3   6        2.65        3.53      1.14 o 
  -4   3   6        4.60        5.05      0.86 o 
  -3   3   6        2.68        5.06      0.61 o 
  -2   3   6      124.26      142.41      2.04 o 
  -1   3   6        2.58        4.46      0.38 o 
   0   3   6     1697.16     1775.59     14.28 o 
   1   3   6      623.08      617.58      8.49 o 
   2   3   6       38.21       46.31      1.51 o 
   3   3   6       55.97       56.75      2.41 o 
   4   3   6      820.08      774.27     11.05 o 
   5   3   6        0.40        1.01      1.09 o 
   6   3   6       17.49       21.04      3.40 o 
  -6   4   6       62.56       66.40      3.39 o 
  -5   4   6       28.56       27.49      2.35 o 
  -4   4   6       16.79       19.53      1.59 o 
  -3   4   6      278.06      280.53      3.42 o 
  -2   4   6       27.64       29.22      1.01 o 
  -1   4   6       56.08       70.94      1.38 o 
   0   4   6      277.55      291.15      2.96 o 
   1   4   6       85.40       98.69      1.73 o 
   2   4   6      130.72      141.41      2.67 o 
   3   4   6       76.89       67.78      2.73 o 
   4   4   6      451.87      430.08     11.29 o 
   5   4   6        6.23        7.94      1.24 o 
  -6   5   6      199.94      225.58      6.18 o 
  -5   5   6        1.26        0.24      1.03 o 
  -4   5   6       45.13       48.74      1.92 o 
  -3   5   6        0.14        0.98      0.74 o 
  -2   5   6      133.21      121.53      2.03 o 
  -1   5   6      147.49      164.38      1.88 o 
   0   5   6      487.14      480.68      5.22 o 
   1   5   6      760.09      820.48      6.75 o 
   2   5   6      738.71      741.86      6.60 o 
   3   5   6       75.79       71.89      2.26 o 
   4   5   6      147.09      141.25      3.39 o 
   5   5   6      330.21      318.33      6.77 o 
  -6   6   6      147.34      144.90      5.03 o 
  -5   6   6       12.90       10.21      1.75 o 
  -4   6   6        3.09        3.76      0.78 o 
  -3   6   6       63.94       61.68      1.66 o 
  -2   6   6        0.20        0.96      0.50 o 
  -1   6   6       60.26       53.58      1.10 o 
   0   6   6       40.55       50.98      1.52 o 
   1   6   6       92.45       74.59      3.18 o 
   2   6   6      384.94      416.99      4.59 o 
   3   6   6      140.53      153.04      3.30 o 
   4   6   6      154.91      152.85      3.62 o 
   5   6   6       63.32       65.38      4.87 o 
  -6   7   6      314.42      315.38      7.60 o 
  -5   7   6      194.51      193.95     11.99 o 
  -4   7   6      151.35      156.24      2.95 o 
  -3   7   6      119.03      121.82      3.01 o 
  -2   7   6       59.07       54.50      1.49 o 
  -1   7   6      135.45      155.90      2.88 o 
   0   7   6       27.15       26.24      1.36 o 
   1   7   6        4.73        4.42      0.79 o 
   2   7   6      109.37      110.77      2.71 o 
   3   7   6       10.30       11.46      2.05 o 
   4   7   6      324.08      327.33      5.56 o 
   5   7   6        4.90        4.77      1.49 o 
  -6   8   6       73.76       72.73      3.77 o 
  -5   8   6       15.07       16.72      2.08 o 
  -4   8   6        5.91        4.86      0.89 o 
  -3   8   6        3.82        3.70      0.81 o 
  -2   8   6        8.82       10.36      0.89 o 
  -1   8   6       23.42       19.81      1.12 o 
   0   8   6      667.87      646.13      7.12 o 
   1   8   6       70.42       69.40      2.10 o 
   2   8   6      232.61      244.38      4.51 o 
   3   8   6        2.42        4.38      1.93 o 
   4   8   6       57.67       52.38      3.23 o 
   5   8   6       31.50       32.06      2.73 o 
  -6   9   6       11.11       16.39      2.94 o 
  -5   9   6      169.21      169.97      4.12 o 
  -4   9   6        6.27        6.93      1.02 o 
  -3   9   6       23.09       21.72      1.37 o 
  -2   9   6      322.97      278.61      4.58 o 
  -1   9   6       48.08       49.66      1.92 o 
   0   9   6       43.39       44.74      1.58 o 
   1   9   6       80.50       80.06      2.39 o 
   2   9   6       16.50       16.28      1.74 o 
   3   9   6        1.53        3.56      1.20 o 
   4   9   6      108.55      118.13      4.26 o 
   5   9   6       54.44       54.97      3.65 o 
  -6  10   6       12.94        5.57      2.78 o 
  -5  10   6       54.25       57.55      2.90 o 
  -4  10   6       35.94       33.92      2.11 o 
  -3  10   6      498.99      477.71      7.35 o 
  -2  10   6        5.47        2.63      0.88 o 
  -1  10   6       83.91       78.22      2.10 o 
   0  10   6      190.93      184.42      3.15 o 
   1  10   6        1.25       -0.15      0.88 o 
   2  10   6      143.32      144.03      4.16 o 
   3  10   6       10.08       10.22      2.01 o 
   4  10   6       27.28       23.74      2.41 o 
  -5  11   6       91.97       99.27      3.36 o 
  -4  11   6        0.50       -1.01      1.09 o 
  -3  11   6        4.20        4.48      1.10 o 
  -2  11   6        4.53        4.66      1.02 o 
  -1  11   6      181.03      161.90      3.00 o 
   0  11   6       29.62       29.82      1.58 o 
   1  11   6       72.94       71.00      2.95 o 
   2  11   6       17.65       19.22      2.86 o 
   3  11   6      308.00      294.15      6.73 o 
   4  11   6        5.57        3.63      2.01 o 
  -5  12   6      299.02      314.23      7.43 o 
  -4  12   6        7.89        3.64      1.42 o 
  -3  12   6      163.10      142.79      4.48 o 
  -2  12   6      151.47      145.60      4.37 o 
  -1  12   6        0.06       -0.27      0.70 o 
   0  12   6       70.95       74.98      2.53 o 
   1  12   6        0.23       -0.36      0.93 o 
   2  12   6       10.68       14.60      1.85 o 
   3  12   6        1.28        2.09      1.30 o 
   4  12   6        2.49        2.47      2.63 o 
  -5  13   6       76.20       76.66      3.88 o 
  -4  13   6        0.36        2.32      1.42 o 
  -3  13   6      103.86      102.30      8.05 o 
  -2  13   6       45.75       41.14      2.79 o 
  -1  13   6       11.95       14.84      1.80 o 
   0  13   6        5.38        6.07      1.16 o 
   1  13   6       98.19       92.45      3.66 o 
   2  13   6      141.92      149.46      7.97 o 
   3  13   6       37.52       50.68      3.39 o 
  -4  14   6        0.46       -0.56      1.32 o 
  -3  14   6      153.07      146.28      4.81 o 
  -2  14   6        0.14        0.23      0.98 o 
  -1  14   6       35.40       36.55      3.95 o 
   0  14   6       10.45        9.49      1.36 o 
   1  14   6        0.73       -0.17      1.14 o 
   2  14   6       97.96       96.49      5.65 o 
   3  14   6       20.20       18.27      2.55 o 
  -4  15   6        4.01        5.41      2.48 o 
  -3  15   6        0.92        3.20      1.47 o 
  -2  15   6       63.38       57.87      5.49 o 
  -1  15   6       43.78       43.92      3.95 o 
   0  15   6       55.95       54.86      2.97 o 
   1  15   6        9.05        9.24      1.75 o 
   2  15   6        1.58        3.32      1.47 o 
  -3  16   6      139.05      145.28      7.27 o 
  -2  16   6       13.10       12.66      2.86 o 
  -1  16   6        0.00       -1.08      1.08 o 
   0  16   6        2.96        3.61      1.47 o 
   1  16   6      149.27      145.18      4.76 o 
   2  16   6        0.15       -0.31      2.01 o 
  -2  17   6        0.91        0.46      1.86 o 
  -1  17   6       10.39       10.37      2.78 o 
   0  17   6       43.54       50.28      5.11 o 
   1  17   6        0.08        0.00      2.01 o 
  -6   1   7       23.66       25.30      6.03 o 
  -5   1   7       43.79       54.45      4.18 o 
  -4   1   7        0.15        0.42      0.65 o 
  -3   1   7       37.46       34.82      2.77 o 
  -2   1   7      394.01      408.50      3.82 o 
  -1   1   7      383.93      426.58      4.18 o 
   0   1   7     1623.80     1735.20     10.69 o 
   1   1   7        5.31        7.70      0.74 o 
   2   1   7      675.96      659.15      6.07 o 
   3   1   7       36.61       35.66      2.24 o 
   4   1   7     1352.60     1298.68     15.97 o 
   5   1   7        7.67        7.27      1.58 o 
  -6   2   7       15.37        6.30      1.58 o 
  -5   2   7       53.30       55.50      2.79 o 
  -4   2   7       41.99       53.24      2.48 o 
  -3   2   7       95.09       74.62      2.27 o 
  -2   2   7      250.44      258.72      2.89 o 
  -1   2   7      136.49      133.94      1.54 o 
   0   2   7     1167.41     1302.68      8.36 o 
   1   2   7      553.89      609.62      6.22 o 
   2   2   7        7.73        7.05      1.15 o 
   3   2   7      110.03      108.92      4.80 o 
   4   2   7      766.89      733.76     10.88 o 
   5   2   7      459.56      468.86      8.81 o 
  -6   3   7       89.28       97.44      7.58 o 
  -5   3   7        3.09        2.17      1.47 o 
  -4   3   7        0.16        0.28      0.68 o 
  -3   3   7       97.43      107.08      1.96 o 
  -2   3   7       95.68       92.88      1.66 o 
  -1   3   7      218.21      253.80      2.35 o 
   0   3   7      986.25     1138.00      7.47 o 
   1   3   7      339.27      362.65      4.44 o 
   2   3   7        0.44        0.21      0.72 o 
   3   3   7     2044.54     2012.99     21.61 o 
   4   3   7      372.83      368.97      7.16 o 
   5   3   7       10.84        9.63      1.75 o 
  -6   4   7      155.87      154.77      5.09 o 
  -5   4   7       17.10       18.35      3.40 o 
  -4   4   7      101.11       93.70      4.36 o 
  -3   4   7      263.66      268.60      3.36 o 
  -2   4   7      178.67      171.00      2.40 o 
  -1   4   7     1344.28     1297.77     18.00 o 
   0   4   7        3.68        5.35      0.50 o 
   1   4   7      437.92      456.22      6.62 o 
   2   4   7      123.91      127.81      3.87 o 
   3   4   7       34.20       36.05      2.41 o 
   4   4   7        0.42        1.23      1.62 o 
   5   4   7       33.47       29.53      2.08 o 
  -6   5   7       24.13       26.63      2.68 o 
  -5   5   7       65.46       65.46      3.12 o 
  -4   5   7      236.01      245.73      5.77 o 
  -3   5   7       18.26       26.74      1.27 o 
  -2   5   7       87.40      102.20      1.90 o 
  -1   5   7      286.11      285.45      3.25 o 
   0   5   7       51.77       51.24      1.43 o 
   1   5   7      103.88       80.53      1.69 o 
   2   5   7      128.25      133.73      2.39 o 
   3   5   7      797.92      764.20      8.52 o 
   4   5   7        6.43        7.04      1.15 o 
   5   5   7       18.53       19.45      1.81 o 
  -6   6   7      155.46      151.04      6.11 o 
  -5   6   7       47.71       51.24      3.21 o 
  -4   6   7      243.99      254.81      5.11 o 
  -3   6   7      340.41      324.46      4.04 o 
  -2   6   7       28.72       33.29      1.72 o 
  -1   6   7        7.85        5.88      0.61 o 
   0   6   7      243.38      232.47      3.11 o 
   1   6   7      294.12      274.79      4.05 o 
   2   6   7      102.35      106.36      2.20 o 
   3   6   7       58.49       65.79      2.32 o 
   4   6   7       37.13       38.24      2.30 o 
   5   6   7       34.41       35.98      2.29 o 
  -6   7   7      153.22      174.11     10.98 o 
  -5   7   7        1.16        0.54      1.09 o 
  -4   7   7      194.23      195.36      4.11 o 
  -3   7   7       14.35       19.58      1.20 o 
  -2   7   7      145.13      132.87      5.10 o 
  -1   7   7        0.66        1.09      0.49 o 
   0   7   7        0.37        0.60      0.45 o 
   1   7   7       32.56       29.49      1.60 o 
   2   7   7       24.05       21.75      1.52 o 
   3   7   7        0.04       -0.30      0.77 o 
   4   7   7       29.70       29.12      1.96 o 
   5   7   7        6.40        7.44      1.33 o 
  -6   8   7      242.57      266.31      7.11 o 
  -5   8   7       24.16       25.17      2.55 o 
  -4   8   7      313.66      308.76      4.67 o 
  -3   8   7      168.97      167.52      4.48 o 
  -2   8   7       93.02       87.44      2.43 o 
  -1   8   7       69.50       71.01      1.77 o 
   0   8   7       12.16       10.18      0.98 o 
   1   8   7      227.34      224.72      4.07 o 
   2   8   7      169.32      174.28      3.60 o 
   3   8   7       40.69       41.41      2.73 o 
   4   8   7        1.96        1.17      1.47 o 
   5   8   7       70.03       79.68      5.41 o 
  -6   9   7        9.31        9.99      2.08 o 
  -5   9   7      124.06      136.00      4.70 o 
  -4   9   7       28.12       27.25      1.79 o 
  -3   9   7        0.12       -0.19      0.83 o 
  -2   9   7       41.04       36.00      1.93 o 
  -1   9   7       55.37       46.99      1.95 o 
   0   9   7       32.77       30.90      1.50 o 
   1   9   7      290.18      281.17      4.60 o 
   2   9   7       11.74       14.15      1.40 o 
   3   9   7       37.70       40.41      2.79 o 
   4   9   7        2.80        4.41      1.42 o 
  -6  10   7       14.26       20.11      3.87 o 
  -5  10   7       55.88       53.96      3.61 o 
  -4  10   7        0.16       -0.83      0.83 o 
  -3  10   7      160.60      148.58      3.53 o 
  -2  10   7       78.67       81.22      2.59 o 
  -1  10   7       62.64       55.00      2.17 o 
   0  10   7       25.08       23.70      1.42 o 
   1  10   7      132.83      138.65      3.30 o 
   2  10   7       55.69       51.07      2.84 o 
   3  10   7        0.93        1.53      1.08 o 
   4  10   7        8.01        8.05      1.69 o 
  -5  11   7       69.37       76.89      5.41 o 
  -4  11   7        0.05        0.74      0.98 o 
  -3  11   7       51.81       54.20      2.76 o 
  -2  11   7      139.28      130.62      3.38 o 
  -1  11   7       38.15       34.42      2.05 o 
   0  11   7       35.17       36.81      1.79 o 
   1  11   7        0.11       -0.66      0.93 o 
   2  11   7       12.83       14.39      1.86 o 
   3  11   7        0.05       -0.93      1.39 o 
   4  11   7        9.11        8.29      2.71 o 
  -5  12   7        8.14        8.97      2.94 o 
  -4  12   7       50.38       58.96      3.87 o 
  -3  12   7       27.54       31.94      2.76 o 
  -2  12   7        0.02        0.82      0.90 o 
  -1  12   7        8.12        5.46      1.13 o 
   0  12   7       18.02       17.01      1.57 o 
   1  12   7      164.21      152.72     12.45 o 
   2  12   7       75.09       81.59      3.55 o 
   3  12   7       16.16       15.61      2.08 o 
  -4  13   7        9.61        8.12      1.74 o 
  -3  13   7        1.02        1.21      1.19 o 
  -2  13   7      240.73      233.78     12.14 o 
  -1  13   7       91.42       88.99      3.66 o 
   0  13   7       57.22       57.83      2.50 o 
   1  13   7       95.70       89.25      3.61 o 
   2  13   7      446.58      454.08      8.80 o 
   3  13   7       34.59       32.35      5.57 o 
  -4  14   7        5.51        9.15      1.86 o 
  -3  14   7      258.00      248.46      6.34 o 
  -2  14   7        0.21       -0.77      0.98 o 
  -1  14   7      131.08      133.68      4.59 o 
   0  14   7       40.65       34.24      2.84 o 
   1  14   7      313.94      317.11      9.51 o 
   2  14   7      141.89      142.69      5.49 o 
  -3  15   7        1.30        2.45      1.41 o 
  -2  15   7        0.07        2.30      1.36 o 
  -1  15   7        3.40        2.67      1.36 o 
   0  15   7       83.67      100.80      4.20 o 
   1  15   7       95.94       88.96      5.72 o 
   2  15   7        1.30        1.70      2.17 o 
  -2  16   7      107.24      105.84      4.37 o 
  -1  16   7       66.16       77.79      5.18 o 
   0  16   7        0.39        1.83      1.36 o 
   1  16   7       21.64       21.20      3.40 o 
  -6   0   8        0.45        1.55      1.70 o 
  -5   0   8       17.96       19.49      2.78 o 
  -4   0   8       78.79       83.52      2.95 o 
  -3   0   8      559.25      546.23      7.87 o 
  -2   0   8       17.80       14.85      1.86 o 
  -1   0   8       19.58       31.69      1.23 o 
   0   0   8      305.00      332.05      3.94 o 
   1   0   8      293.72      321.93      5.41 o 
   2   0   8      962.92      903.89     10.69 o 
   3   0   8     1477.11     1416.25     23.21 o 
   4   0   8       67.48       56.01      4.02 o 
   5   0   8       12.43       13.77      2.78 o 
  -6   1   8        3.61        2.44      1.25 o 
  -5   1   8        1.28        1.62      1.09 o 
  -4   1   8       20.34       17.81      1.16 o 
  -3   1   8        1.53        1.91      0.71 o 
  -2   1   8        4.87        7.45      0.79 o 
  -1   1   8      521.00      572.14      4.30 o 
   0   1   8     1455.81     1518.54      9.68 o 
   1   1   8       89.14       85.12      2.18 o 
   2   1   8      182.33      163.36      2.51 o 
   3   1   8      939.70      884.29     11.71 o 
   4   1   8       87.13       88.60      7.89 o 
   5   1   8       33.29       36.82      2.95 o 
  -6   2   8       40.00       33.68      3.56 o 
  -5   2   8       29.48       30.94      2.41 o 
  -4   2   8        4.46        1.51      0.74 o 
  -3   2   8      278.72      266.25      4.13 o 
  -2   2   8       40.27       36.72      1.09 o 
  -1   2   8        5.56        7.39      0.51 o 
   0   2   8      293.89      320.33      5.22 o 
   1   2   8      364.18      360.12      4.53 o 
   2   2   8      128.95      134.36      2.72 o 
   3   2   8      303.44      291.80      5.80 o 
   4   2   8        8.46        6.27      1.42 o 
   5   2   8      211.89      219.32      5.91 o 
  -6   3   8        0.17       -0.57      1.14 o 
  -5   3   8        2.31        1.39      1.09 o 
  -4   3   8      329.50      330.82      7.50 o 
  -3   3   8      183.60      182.03      4.46 o 
  -2   3   8      241.31      216.06      2.74 o 
  -1   3   8       56.03       60.30      1.08 o 
   0   3   8      693.29      713.75      6.12 o 
   1   3   8      139.12      137.57      2.62 o 
   2   3   8     1542.93     1530.84     13.60 o 
   3   3   8        8.80        7.52      1.31 o 
   4   3   8      105.74       94.92      4.49 o 
   5   3   8        0.04        0.61      1.25 o 
  -6   4   8      121.44      132.32      4.76 o 
  -5   4   8        3.53        3.00      1.25 o 
  -4   4   8        0.79        0.38      0.70 o 
  -3   4   8        1.50        3.15      0.77 o 
  -2   4   8        8.82        8.88      0.82 o 
  -1   4   8      325.29      322.60      3.46 o 
   0   4   8      239.44      220.15      2.43 o 
   1   4   8      119.68      118.67      2.50 o 
   2   4   8       54.82       49.08      1.87 o 
   3   4   8      553.19      553.22      8.81 o 
   4   4   8       24.21       22.59      2.19 o 
   5   4   8       99.20      106.84      3.52 o 
  -6   5   8       53.31       54.49      4.56 o 
  -5   5   8       79.69       85.32      3.50 o 
  -4   5   8      151.42      148.39      3.32 o 
  -3   5   8      104.34       92.86      2.49 o 
  -2   5   8       54.56       51.63      1.45 o 
  -1   5   8       16.19       18.95      1.20 o 
   0   5   8      321.40      331.63      3.81 o 
   1   5   8       37.03       32.91      1.25 o 
   2   5   8      823.23      812.08      7.88 o 
   3   5   8       43.69       44.39      2.69 o 
   4   5   8        4.52        4.61      1.09 o 
   5   5   8      224.62      235.15      5.04 o 
  -6   6   8       13.04       13.86      2.13 o 
  -5   6   8       57.34       55.38      3.19 o 
  -4   6   8       27.89       28.06      1.79 o 
  -3   6   8        0.06        0.62      0.58 o 
  -2   6   8        1.57        2.22      0.67 o 
  -1   6   8       72.48       87.36      2.27 o 
   0   6   8      242.40      241.83      3.25 o 
   1   6   8       87.03       92.93      1.98 o 
   2   6   8      123.23      133.04      2.56 o 
   3   6   8       97.05      100.48      2.86 o 
   4   6   8       17.41       15.22      2.09 o 
   5   6   8       75.84       83.01      3.09 o 
  -6   7   8        0.45       -0.12      1.36 o 
  -5   7   8       70.49       71.34      3.39 o 
  -4   7   8      326.07      329.46      5.37 o 
  -3   7   8        6.11        7.07      1.21 o 
  -2   7   8      345.95      316.78      4.79 o 
  -1   7   8       15.20       12.47      1.13 o 
   0   7   8       83.58       78.47      1.88 o 
   1   7   8       97.35       87.93      2.86 o 
   2   7   8      390.66      390.09      4.75 o 
   3   7   8        0.40        0.67      0.85 o 
   4   7   8       23.50       26.91      1.99 o 
  -6   8   8      181.92      215.02      6.58 o 
  -5   8   8       32.94       35.64      2.79 o 
  -4   8   8       64.95       68.12      2.50 o 
  -3   8   8       10.07       13.47      1.27 o 
  -2   8   8       67.38       67.76      2.22 o 
  -1   8   8       11.28        7.87      1.67 o 
   0   8   8        0.79        0.81      0.62 o 
   1   8   8      217.06      202.80      3.81 o 
   2   8   8       38.14       27.55      1.81 o 
   3   8   8       48.42       46.58      3.02 o 
   4   8   8       36.66       41.58      3.06 o 
  -6   9   8        0.70        4.18      2.63 o 
  -5   9   8        0.14        1.86      2.01 o 
  -4   9   8       66.18       70.39      4.80 o 
  -3   9   8       29.07       28.30      1.86 o 
  -2   9   8        0.01        0.45      0.72 o 
  -1   9   8      171.35      159.60      3.67 o 
   0   9   8      176.88      178.84      3.12 o 
   1   9   8        2.10        1.86      1.10 o 
   2   9   8      171.63      185.78      3.96 o 
   3   9   8      236.14      248.99      6.07 o 
   4   9   8        9.51        9.60      3.79 o 
  -5  10   8       50.98       55.70      5.26 o 
  -4  10   8       21.31       20.18      1.71 o 
  -3  10   8      351.17      314.74      5.39 o 
  -2  10   8       68.76       64.94      2.40 o 
  -1  10   8       23.98       24.76      1.75 o 
   0  10   8        7.10        7.19      0.96 o 
   1  10   8     1124.32     1134.53     11.74 o 
   2  10   8      149.69      147.04      4.43 o 
   3  10   8       16.13       14.93      4.02 o 
   4  10   8       61.95       68.69      3.55 o 
  -5  11   8       87.54       75.65      5.57 o 
  -4  11   8       71.21       70.72      2.72 o 
  -3  11   8        2.38        4.56      1.22 o 
  -2  11   8      140.24      128.43      3.41 o 
  -1  11   8       39.77       32.89      2.06 o 
   0  11   8       11.29       13.74      1.63 o 
   1  11   8       21.90       22.37      2.31 o 
   2  11   8       87.83       89.10      3.55 o 
   3  11   8      425.93      449.69     11.99 o 
  -4  12   8      174.61      157.37      4.10 o 
  -3  12   8       70.01       69.91      2.73 o 
  -2  12   8        4.71        3.91      1.10 o 
  -1  12   8      250.85      242.68      4.91 o 
   0  12   8      311.10      320.85      6.49 o 
   1  12   8        6.89        5.75      1.41 o 
   2  12   8       48.77       55.55      3.39 o 
   3  12   8        1.44       -0.15      1.24 o 
  -4  13   8       14.74       15.27      2.11 o 
  -3  13   8        1.53        0.91      1.04 o 
  -2  13   8       43.93       40.66      2.43 o 
  -1  13   8      111.33      108.80      3.67 o 
   0  13   8       44.49       47.02      3.17 o 
   1  13   8      428.38      435.88      8.29 o 
   2  13   8       88.11       91.52      3.93 o 
   3  13   8        9.12        9.90      2.78 o 
  -4  14   8        0.00        1.08      1.86 o 
  -3  14   8       13.82       14.21      2.02 o 
  -2  14   8      155.32      149.19      4.92 o 
  -1  14   8       27.63       28.98      4.87 o 
   0  14   8        3.16        2.40      1.30 o 
   1  14   8        2.91        4.23      1.21 o 
   2  14   8       84.29       85.65      3.93 o 
  -3  15   8        0.05        1.24      1.25 o 
  -2  15   8       35.10       31.19      4.18 o 
  -1  15   8        1.97        0.88      1.55 o 
   0  15   8        4.87        3.42      1.93 o 
   1  15   8      215.10      238.56      6.77 o 
   2  15   8      181.94      199.58      8.35 o 
  -1  16   8        3.39        4.33      2.32 o 
  -6   1   9       12.79       17.33      3.09 o 
  -5   1   9        6.08        4.10      1.30 o 
  -4   1   9       73.03       73.78      2.04 o 
  -3   1   9        0.24       -0.17      0.59 o 
  -2   1   9       71.11       69.29      2.80 o 
  -1   1   9       22.19       34.63      1.22 o 
   0   1   9      140.54      135.24      1.85 o 
   1   1   9        1.27        3.35      0.60 o 
   2   1   9      459.74      453.16      4.82 o 
   3   1   9      378.05      370.71      6.89 o 
   4   1   9      122.71      124.84     13.00 o 
   5   1   9        4.92        5.86      1.58 o 
  -6   2   9        9.11        6.88      1.64 o 
  -5   2   9        4.42        1.35      1.16 o 
  -4   2   9        0.06       -0.10      0.71 o 
  -3   2   9      349.04      320.05      4.73 o 
  -2   2   9        0.13        0.71      0.67 o 
  -1   2   9      270.91      264.73      3.08 o 
   0   2   9       22.31       29.82      1.11 o 
   1   2   9      523.47      518.07      5.95 o 
   2   2   9      383.24      361.88      4.21 o 
   3   2   9      152.74      143.52      7.35 o 
   4   2   9       12.19       11.92      3.40 o 
   5   2   9       56.46       52.68      3.55 o 
  -6   3   9       13.03       20.11      2.29 o 
  -5   3   9       32.31       30.59      2.51 o 
  -4   3   9      127.18      110.25      2.88 o 
  -3   3   9       89.53       88.25      2.37 o 
  -2   3   9      178.85      184.02      3.18 o 
  -1   3   9      895.31      921.55      7.47 o 
   0   3   9      267.33      270.95      3.27 o 
   1   3   9        9.47        9.77      0.98 o 
   2   3   9        0.02       -0.25      0.83 o 
   3   3   9       21.93       20.80      2.78 o 
   4   3   9        6.13        4.99      1.47 o 
   5   3   9        0.09        2.24      1.42 o 
  -6   4   9      144.61      158.33      6.19 o 
  -5   4   9      151.15      141.97      4.48 o 
  -4   4   9        0.08        0.10      0.71 o 
  -3   4   9      156.15      152.75      3.93 o 
  -2   4   9        0.02       -0.08      0.45 o 
  -1   4   9        2.70        2.15      0.64 o 
   0   4   9       26.98       23.08      1.00 o 
   1   4   9        0.67        0.15      0.59 o 
   2   4   9      313.23      316.92      5.19 o 
   3   4   9       64.79       62.31      6.96 o 
   4   4   9       80.90       79.83      3.50 o 
   5   4   9       64.41       60.59      3.61 o 
  -6   5   9        0.22        1.83      1.36 o 
  -5   5   9       13.77       16.55      2.40 o 
  -4   5   9        8.04        8.08      1.58 o 
  -3   5   9      152.43      139.05      3.06 o 
  -2   5   9      250.42      227.19      3.73 o 
  -1   5   9      429.10      419.47      5.38 o 
   0   5   9      244.84      258.24      2.87 o 
   1   5   9      613.09      610.43      9.11 o 
   2   5   9       28.45       26.66      1.43 o 
   3   5   9      485.53      456.42      8.15 o 
   4   5   9        5.00        5.89      1.21 o 
  -6   6   9      166.51      183.71      5.80 o 
  -5   6   9       23.40       19.28      2.13 o 
  -4   6   9       54.06       44.68      2.18 o 
  -3   6   9      136.45      122.63      4.10 o 
  -2   6   9        0.66        1.25      0.73 o 
  -1   6   9      945.68      933.42     19.80 o 
   0   6   9      392.36      396.23      4.52 o 
   1   6   9      317.70      297.96      3.80 o 
   2   6   9        6.32        6.82      0.90 o 
   3   6   9      202.13      192.65      4.01 o 
   4   6   9      274.74      293.16      5.44 o 
  -6   7   9        0.26       -0.62      1.86 o 
  -5   7   9       26.98       23.48      2.35 o 
  -4   7   9       35.18       29.66      2.46 o 
  -3   7   9      139.95      115.80      3.82 o 
  -2   7   9       71.15       68.38      3.21 o 
  -1   7   9      313.70      294.17      6.03 o 
   0   7   9      552.95      507.35      5.46 o 
   1   7   9        8.43        9.30      1.10 o 
   2   7   9     1522.73     1510.46     12.15 o 
   3   7   9      110.77      117.16      3.23 o 
   4   7   9        0.00       -0.27      0.95 o 
  -6   8   9       17.59       15.78      3.25 o 
  -5   8   9        2.59        2.17      2.01 o 
  -4   8   9       40.91       38.02      2.73 o 
  -3   8   9       77.78       68.12      2.36 o 
  -2   8   9      161.80      141.24      3.27 o 
  -1   8   9        2.13        2.03      0.83 o 
   0   8   9      680.12      666.21      8.11 o 
   1   8   9      464.95      484.09      6.41 o 
   2   8   9        2.89        2.77      0.99 o 
   3   8   9        0.12       -0.39      1.09 o 
   4   8   9        1.37        1.53      1.06 o 
  -5   9   9       44.43       45.18      4.95 o 
  -4   9   9        1.41        2.06      1.25 o 
  -3   9   9       76.91       65.59      2.41 o 
  -2   9   9      282.93      270.78      6.24 o 
  -1   9   9      217.92      205.54      4.54 o 
   0   9   9       54.72       54.58      2.19 o 
   1   9   9     1057.90     1061.45     11.12 o 
   2   9   9      155.32      160.87      4.70 o 
   3   9   9       45.81       47.62      3.23 o 
   4   9   9      156.58      166.11      6.19 o 
  -5  10   9       49.74       40.23      4.64 o 
  -4  10   9       21.94       18.30      2.29 o 
  -3  10   9       37.50       30.42      2.02 o 
  -2  10   9      568.65      534.05      7.38 o 
  -1  10   9        0.56        0.47      0.85 o 
   0  10   9      119.40      122.31      3.32 o 
   1  10   9      400.49      402.36      6.08 o 
   2  10   9      106.44      105.17      3.24 o 
   3  10   9       45.95       41.64      3.25 o 
  -4  11   9       39.93       36.39      7.50 o 
  -3  11   9        0.12        0.13      0.88 o 
  -2  11   9       44.10       43.88      2.45 o 
  -1  11   9      174.84      170.31      4.01 o 
   0  11   9      611.97      630.59      8.53 o 
   1  11   9        8.90        8.78      1.61 o 
   2  11   9       50.88       47.49      3.12 o 
   3  11   9       28.44       31.73      3.87 o 
  -4  12   9        0.02        1.79      1.45 o 
  -3  12   9        0.68        0.43      0.92 o 
  -2  12   9        1.26        1.84      1.01 o 
  -1  12   9        0.38        0.70      0.96 o 
   0  12   9      149.73      152.97      4.04 o 
   1  12   9       26.00       29.96      2.08 o 
   2  12   9        0.00       -0.38      1.62 o 
   3  12   9        6.43        7.74      2.63 o 
  -4  13   9        2.88        2.94      2.48 o 
  -3  13   9       40.95       33.08      2.37 o 
  -2  13   9        0.87        2.42      1.22 o 
  -1  13   9       29.95       25.72      2.10 o 
   0  13   9       67.13       72.52      2.91 o 
   1  13   9       43.28       43.50      3.28 o 
   2  13   9      215.28      225.52     10.75 o 
  -3  14   9       48.20       52.89      3.50 o 
  -2  14   9      116.06      118.53      4.95 o 
  -1  14   9       99.72       95.96      4.10 o 
   0  14   9       30.75       31.46      2.82 o 
   1  14   9        2.09        4.48      1.52 o 
   2  14   9        6.16        6.03      2.48 o 
  -3  15   9       18.59       15.01      3.09 o 
  -2  15   9        4.89        6.03      2.32 o 
  -1  15   9       19.58       14.38      2.11 o 
   0  15   9      135.73      138.16      7.04 o 
  -6   0  10       35.80       36.98      4.33 o 
  -5   0  10       50.97       43.32      4.18 o 
  -4   0  10      144.00      125.73      5.72 o 
  -3   0  10        3.76        2.43      1.03 o 
  -2   0  10     1260.50     1241.50     17.02 o 
  -1   0  10      199.42      188.83      3.97 o 
   0   0  10      760.74      765.57      7.65 o 
   1   0  10      389.64      383.72      6.23 o 
   2   0  10      101.08       96.87      9.05 o 
   3   0  10        0.00        1.24      1.39 o 
   4   0  10       18.83       16.40      2.94 o 
  -6   1  10        4.56        4.47      1.45 o 
  -5   1  10        2.67        3.71      1.31 o 
  -4   1  10       46.65       52.26      1.85 o 
  -3   1  10       66.51       67.53      4.25 o 
  -2   1  10        0.53        0.43      0.65 o 
  -1   1  10      256.70      273.19      3.98 o 
   0   1  10       99.97       97.57      2.12 o 
   1   1  10      212.48      187.74      4.04 o 
   2   1  10        9.61        5.28      0.77 o 
   3   1  10       25.31       22.21      2.94 o 
   4   1  10       10.20        9.74      1.69 o 
  -6   2  10       67.50       69.74      4.87 o 
  -5   2  10        1.23        1.35      0.93 o 
  -4   2  10      113.92      111.94      3.05 o 
  -3   2  10       36.29       41.65      1.98 o 
  -2   2  10      167.75      161.68      3.07 o 
  -1   2  10      225.17      219.79      4.54 o 
   0   2  10       44.91       42.10      1.79 o 
   1   2  10      617.14      602.39      6.78 o 
   2   2  10       35.04       26.31      1.37 o 
   3   2  10        2.43        2.14      1.14 o 
   4   2  10       35.95       39.53      2.90 o 
  -6   3  10       11.98       11.60      1.96 o 
  -5   3  10        3.89        5.11      1.42 o 
  -4   3  10       89.52       80.92      2.59 o 
  -3   3  10      396.89      373.33      5.40 o 
  -2   3  10      164.04      161.54      3.24 o 
  -1   3  10      453.08      475.80      5.72 o 
   0   3  10      114.59      105.45      2.34 o 
   1   3  10       26.88       28.58      1.96 o 
   2   3  10      629.12      603.18      7.20 o 
   3   3  10       13.50       13.61      2.48 o 
   4   3  10        2.18        2.01      1.20 o 
  -6   4  10        0.22       -1.14      1.14 o 
  -5   4  10       29.90       21.08      2.13 o 
  -4   4  10      141.92      134.06      3.30 o 
  -3   4  10        3.16        0.54      0.93 o 
  -2   4  10       29.21       30.09      2.19 o 
  -1   4  10      147.54      152.78      3.03 o 
   0   4  10        0.61        0.20      0.70 o 
   1   4  10        0.55        1.63      0.82 o 
   2   4  10      869.14      847.73      9.19 o 
   3   4  10       31.16       32.86      5.18 o 
   4   4  10        5.37        4.87      1.53 o 
  -6   5  10       42.86       45.60      6.50 o 
  -5   5  10      111.58       97.73      3.82 o 
  -4   5  10       36.73       40.63      2.16 o 
  -3   5  10       51.70       47.55      2.46 o 
  -2   5  10       49.83       46.53      4.25 o 
  -1   5  10     1287.75     1221.39     11.71 o 
   0   5  10        0.00       -0.53      0.59 o 
   1   5  10       34.83       30.05      1.39 o 
   2   5  10       14.30       12.99      1.14 o 
   3   5  10      323.90      314.55      5.25 o 
   4   5  10       52.99       49.26      2.63 o 
  -6   6  10       11.90       10.98      2.94 o 
  -5   6  10        3.53        4.03      1.36 o 
  -4   6  10       76.43       68.78      6.50 o 
  -3   6  10      149.96      140.96      4.21 o 
  -2   6  10       15.82       14.34      1.27 o 
  -1   6  10        2.09        4.01      0.86 o 
   0   6  10      495.47      506.99      6.56 o 
   1   6  10      205.65      195.83      3.10 o 
   2   6  10        1.70        3.03      0.83 o 
   3   6  10        6.47        6.71      1.30 o 
   4   6  10       37.75       39.58      2.36 o 
  -5   7  10       15.79       16.24      3.09 o 
  -4   7  10      200.74      207.49      6.50 o 
  -3   7  10      434.45      370.99      7.22 o 
  -2   7  10      117.13      107.17      2.78 o 
  -1   7  10      152.66      150.61      3.29 o 
   0   7  10      244.07      241.20      4.42 o 
   1   7  10      641.35      648.70      7.70 o 
   2   7  10      329.81      315.43      4.40 o 
   3   7  10       32.90       31.86      2.77 o 
   4   7  10       78.80       83.80      3.09 o 
  -5   8  10       25.07       17.79      3.25 o 
  -4   8  10        0.02        0.15      1.09 o 
  -3   8  10       31.95       22.96      2.24 o 
  -2   8  10       99.36       87.42      2.88 o 
  -1   8  10      244.93      234.71      4.56 o 
   0   8  10      580.67      544.27      7.27 o 
   1   8  10       11.18       13.63      1.39 o 
   2   8  10      291.93      288.98      5.62 o 
   3   8  10        0.65       -1.03      1.03 o 
   4   8  10        5.35        6.23      1.69 o 
  -5   9  10       17.31       14.85      3.09 o 
  -4   9  10       55.02       46.49      3.28 o 
  -3   9  10       13.48       14.89      1.91 o 
  -2   9  10      151.33      140.46      3.57 o 
  -1   9  10      117.50      116.46      4.02 o 
   0   9  10      308.30      321.16      5.52 o 
   1   9  10      449.27      437.26      6.32 o 
   2   9  10        1.12        2.01      0.98 o 
   3   9  10       63.13       73.61      3.55 o 
  -4  10  10       11.38       12.24      2.08 o 
  -3  10  10      158.42      152.64      4.98 o 
  -2  10  10      219.27      211.48      4.47 o 
  -1  10  10      293.07      280.95      5.80 o 
   0  10  10       18.64       15.40      2.39 o 
   1  10  10      401.28      410.99      7.93 o 
   2  10  10       73.16       74.59      2.79 o 
   3  10  10        5.25        3.44      2.48 o 
  -4  11  10       27.83       26.17      2.73 o 
  -3  11  10       70.80       69.72      3.61 o 
  -2  11  10       13.96       11.50      1.51 o 
  -1  11  10       88.21       86.60      3.14 o 
   0  11  10      145.91      142.23      5.20 o 
   1  11  10      595.66      625.21     10.50 o 
   2  11  10       26.58       25.40      2.05 o 
   3  11  10        3.04        2.01      2.17 o 
  -4  12  10       12.47        7.49      3.02 o 
  -3  12  10       70.87       60.57      5.78 o 
  -2  12  10       17.47       18.58      1.81 o 
  -1  12  10        0.61        0.46      1.21 o 
   0  12  10      251.31      256.05      5.29 o 
   1  12  10      294.54      304.39      5.97 o 
   2  12  10       43.49       46.54      3.28 o 
  -4  13  10       27.49       29.55      4.49 o 
  -3  13  10       18.18       12.73      2.03 o 
  -2  13  10      269.86      250.97      5.35 o 
  -1  13  10       53.75       47.49      2.77 o 
   0  13  10        1.69        4.08      1.30 o 
   1  13  10       13.30       11.54      2.78 o 
  -3  14  10       51.05       44.56      4.49 o 
  -2  14  10        0.24        0.91      1.62 o 
  -1  14  10        8.00        6.52      1.49 o 
   0  14  10      142.35      149.73      5.30 o 
  -2  15  10        7.31        8.05      2.48 o 
  -1  15  10       19.20       22.90      3.56 o 
  -6   1  11        9.60        6.53      3.17 o 
  -5   1  11       87.91       98.46      3.13 o 
  -4   1  11        6.09        8.83      1.05 o 
  -3   1  11      303.77      319.48      4.40 o 
  -2   1  11       29.47       27.99      2.67 o 
  -1   1  11        1.02        1.06      0.85 o 
   0   1  11        8.48        5.49      0.65 o 
   1   1  11        7.72       10.51      0.92 o 
   2   1  11      245.57      221.35      5.03 o 
   3   1  11       27.76       26.61      2.78 o 
   4   1  11        0.00       -0.10      1.14 o 
  -6   2  11       36.63       31.78      3.48 o 
  -5   2  11      272.28      269.60      5.20 o 
  -4   2  11        6.46        7.02      1.18 o 
  -3   2  11        8.86        8.50      1.11 o 
  -2   2  11     1394.97     1347.46     15.85 o 
  -1   2  11      949.30      936.42     11.91 o 
   0   2  11       31.96       30.71      1.60 o 
   1   2  11        3.16        3.80      0.65 o 
   2   2  11      491.05      448.03      7.49 o 
   3   2  11        2.15        2.28      1.32 o 
   4   2  11       49.92       47.78      5.88 o 
  -6   3  11        5.47        3.65      1.86 o 
  -5   3  11        0.04       -0.18      1.14 o 
  -4   3  11       98.30       88.18      4.67 o 
  -3   3  11        3.48        4.00      0.89 o 
  -2   3  11      699.19      671.56      9.84 o 
  -1   3  11      843.85      828.92     11.09 o 
   0   3  11      103.49      109.27      3.02 o 
   1   3  11      202.28      175.46      3.42 o 
   2   3  11      189.37      159.52      5.04 o 
   3   3  11       61.90       66.31      3.12 o 
   4   3  11        0.93       -0.65      1.14 o 
  -6   4  11       23.96       22.58      2.55 o 
  -5   4  11       74.90       63.85      3.23 o 
  -4   4  11       22.14       18.75      1.87 o 
  -3   4  11       40.26       35.43      5.18 o 
  -2   4  11        4.06        2.48      1.09 o 
  -1   4  11      730.79      725.62     15.79 o 
   0   4  11        3.52        5.33      0.90 o 
   1   4  11       64.85       47.53      1.90 o 
   2   4  11       20.78       24.33      1.68 o 
   3   4  11       79.67       95.15      3.72 o 
   4   4  11       20.64       20.47      2.32 o 
  -6   5  11        1.12        2.48      2.17 o 
  -5   5  11        3.85        6.34      2.17 o 
  -4   5  11      289.12      266.60      6.17 o 
  -3   5  11      340.26      334.26      6.78 o 
  -2   5  11      250.84      252.17      5.69 o 
  -1   5  11      182.99      164.91      3.36 o 
   0   5  11      736.05      734.40     11.31 o 
   1   5  11      768.83      731.53     12.04 o 
   2   5  11       65.00       56.09      1.89 o 
   3   5  11        5.70        7.90      1.25 o 
   4   5  11      111.18      121.67      4.28 o 
  -5   6  11        7.85        2.17      1.86 o 
  -4   6  11       29.35       24.16      4.72 o 
  -3   6  11      218.87      206.00      5.36 o 
  -2   6  11      173.43      161.48      5.80 o 
  -1   6  11       57.86       64.48      2.21 o 
   0   6  11       68.41       63.99      2.31 o 
   1   6  11      347.87      346.81      4.38 o 
   2   6  11       62.28       56.17      3.37 o 
   3   6  11        0.02       -0.70      0.86 o 
   4   6  11       92.88       97.81      6.27 o 
  -5   7  11        5.20        4.02      2.17 o 
  -4   7  11       47.16       42.51      3.01 o 
  -3   7  11       20.25       20.64      2.13 o 
  -2   7  11      366.64      353.74     20.11 o 
  -1   7  11      166.96      172.46      3.82 o 
   0   7  11        2.63        2.50      0.98 o 
   1   7  11       17.92       12.55      1.75 o 
   2   7  11        0.18       -0.56      0.70 o 
   3   7  11       28.47       36.34      2.26 o 
  -5   8  11        0.93        3.87      2.17 o 
  -4   8  11       72.66       63.26      3.34 o 
  -3   8  11        0.77        2.32      1.70 o 
  -2   8  11       27.54       26.53      2.41 o 
  -1   8  11       22.59       18.13      1.57 o 
   0   8  11       70.59       65.28      2.45 o 
   1   8  11      110.85      111.07      3.88 o 
   2   8  11        0.05        0.22      0.92 o 
   3   8  11       68.84       59.73      4.25 o 
  -4   9  11      190.51      167.98      8.12 o 
  -3   9  11        3.99        2.24      2.09 o 
  -2   9  11      137.40      128.01      4.43 o 
  -1   9  11      259.08      252.96      4.85 o 
   0   9  11     1069.01     1055.54     11.76 o 
   1   9  11        0.01       -0.21      0.88 o 
   2   9  11        4.81        5.77      1.30 o 
   3   9  11        9.46        8.26      2.09 o 
  -4  10  11        0.20        0.57      1.41 o 
  -3  10  11       15.29       13.54      2.17 o 
  -2  10  11       15.25       14.20      1.57 o 
  -1  10  11      123.10      124.23      3.47 o 
   0  10  11        0.83        2.72      1.06 o 
   1  10  11        2.91        4.30      1.22 o 
   2  10  11        9.46        9.61      1.49 o 
   3  10  11       92.73       90.66      5.72 o 
  -4  11  11       22.26       27.61      2.90 o 
  -3  11  11       80.21       80.70      3.88 o 
  -2  11  11       38.75       32.72      2.23 o 
  -1  11  11      194.55      195.03      4.54 o 
   0  11  11       34.56       35.66      2.53 o 
   1  11  11      221.44      231.13      5.13 o 
   2  11  11        1.47        0.82      1.36 o 
  -4  12  11       19.69       30.48      4.49 o 
  -3  12  11        1.24        2.32      1.37 o 
  -2  12  11        0.90       -0.27      0.98 o 
  -1  12  11        2.62        2.10      1.09 o 
   0  12  11       51.23       59.10      3.09 o 
   1  12  11       29.34       25.11      2.19 o 
  -2  13  11       58.47       55.35      3.03 o 
  -1  13  11       20.58       19.85      1.96 o 
   0  13  11       61.65       66.19      3.19 o 
   1  13  11        0.09        3.17      2.32 o 
  -2  14  11       48.71       48.73      4.64 o 
  -1  14  11        0.62       -1.55      1.55 o 
  -6   0  12      122.79      131.66      7.12 o 
  -5   0  12       71.77       70.51      3.87 o 
  -4   0  12      235.64      250.92      5.85 o 
  -3   0  12     1127.99     1171.10     14.82 o 
  -2   0  12      361.84      362.67      6.59 o 
  -1   0  12       46.03       43.63      3.87 o 
   0   0  12      176.90      152.24      5.88 o 
   1   0  12      998.63      879.53     11.47 o 
   2   0  12      340.66      339.60      9.28 o 
   3   0  12       48.94       46.72      4.33 o 
   4   0  12       78.90       89.58      5.41 o 
  -6   1  12       23.62       15.72      2.35 o 
  -5   1  12       64.06       58.46      2.86 o 
  -4   1  12       96.92      100.45      3.13 o 
  -3   1  12      141.55      144.84      2.95 o 
  -2   1  12     1669.76     1694.49     15.83 o 
  -1   1  12      130.76      125.73      3.00 o 
   0   1  12       32.02       23.93      2.02 o 
   1   1  12      153.06      138.05      3.27 o 
   2   1  12        0.07       -0.62      0.88 o 
   3   1  12        1.62        4.37      1.36 o 
   4   1  12      133.73      154.39      5.09 o 
  -6   2  12       27.13       23.16      2.63 o 
  -5   2  12        7.55        5.58      1.38 o 
  -4   2  12       35.10       37.05      1.89 o 
  -3   2  12        5.10        5.81      1.36 o 
  -2   2  12      509.34      503.77     11.99 o 
  -1   2  12        0.32        0.06      0.85 o 
   0   2  12       88.11       76.11      2.25 o 
   1   2  12      110.07       95.42      2.46 o 
   2   2  12       76.63       76.20      3.06 o 
   3   2  12       31.76       32.10      2.63 o 
   4   2  12        4.45       10.59      3.95 o 
  -6   3  12        1.06        0.77      2.01 o 
  -5   3  12      104.88      117.72      3.01 o 
  -4   3  12      493.46      491.62     13.07 o 
  -3   3  12      245.46      239.98     15.08 o 
  -2   3  12        0.03       -0.02      0.97 o 
  -1   3  12      299.25      296.07     11.14 o 
   0   3  12      349.52      316.79      4.86 o 
   1   3  12       20.64       16.12      1.18 o 
   2   3  12       20.89       19.43      1.96 o 
   3   3  12       22.48       21.85      2.22 o 
   4   3  12        1.87        2.63      2.01 o 
  -6   4  12        4.87        4.80      2.48 o 
  -5   4  12       98.28      108.55      5.96 o 
  -4   4  12       43.14       45.03      3.01 o 
  -3   4  12       14.19       15.09      1.86 o 
  -2   4  12      221.22      217.80      5.24 o 
  -1   4  12        0.54        2.22      1.08 o 
   0   4  12        8.28        5.85      0.99 o 
   1   4  12      105.37      101.65      2.83 o 
   2   4  12       43.56       41.01      2.73 o 
   3   4  12        0.40        1.56      1.55 o 
  -5   5  12      145.62      138.68      4.81 o 
  -4   5  12        0.98        1.88      1.25 o 
  -3   5  12      334.52      341.38      7.11 o 
  -2   5  12      349.17      336.08      8.59 o 
  -1   5  12       75.56       74.83      4.49 o 
   0   5  12        7.74       11.41      1.28 o 
   1   5  12        3.89        1.94      0.92 o 
   2   5  12      146.42      152.11      3.49 o 
   3   5  12      154.86      155.46      3.86 o 
  -5   6  12        1.52        2.94      1.86 o 
  -4   6  12       18.60       13.63      2.09 o 
  -3   6  12       56.29       64.11      3.17 o 
  -2   6  12      105.08      103.73      3.77 o 
  -1   6  12       60.60       51.39      2.86 o 
   0   6  12        6.00        9.22      1.21 o 
   1   6  12       61.41       62.73      2.37 o 
   2   6  12        2.66        0.65      1.52 o 
   3   6  12        9.99       11.53      1.62 o 
  -5   7  12       44.36       33.42      4.18 o 
  -4   7  12      101.86      101.49      4.05 o 
  -3   7  12       26.97       24.96      2.41 o 
  -2   7  12       10.63       10.96      1.74 o 
  -1   7  12      342.89      330.49      7.00 o 
   0   7  12      528.43      528.46      7.29 o 
   1   7  12       71.07       69.24      2.59 o 
   2   7  12       59.69       57.55      2.34 o 
   3   7  12      174.09      167.70      4.12 o 
  -4   8  12       45.96       37.20      3.01 o 
  -3   8  12       69.44       60.27      6.11 o 
  -2   8  12        6.39        3.88      1.34 o 
  -1   8  12       49.85       42.01      3.45 o 
   0   8  12       28.13       26.61      1.93 o 
   1   8  12        8.80       10.40      1.45 o 
   2   8  12      102.87      103.66      5.88 o 
   3   8  12       25.52       27.36      5.41 o 
  -4   9  12        6.05        4.25      1.63 o 
  -3   9  12        0.01        1.01      1.32 o 
  -2   9  12        3.14        2.78      1.42 o 
  -1   9  12        2.77        2.92      1.06 o 
   0   9  12       42.09       41.72      2.45 o 
   1   9  12       24.43       24.31      2.02 o 
   2   9  12        0.03        0.31      1.55 o 
   3   9  12       31.05       41.00      4.64 o 
  -4  10  12        6.62        4.44      1.85 o 
  -3  10  12       91.58       88.79      4.10 o 
  -2  10  12      131.09      120.38      4.59 o 
  -1  10  12       35.82       36.56      3.31 o 
   0  10  12       56.34       56.29      2.75 o 
   1  10  12       46.25       48.03      2.81 o 
   2  10  12       49.36       59.72      5.11 o 
  -4  11  12      191.62      246.30      9.90 o 
  -3  11  12        5.34        3.08      1.60 o 
  -2  11  12      142.86      143.78      5.14 o 
  -1  11  12        4.73        3.35      1.16 o 
   0  11  12       39.33       43.29      2.64 o 
   1  11  12       25.07       24.93      2.19 o 
  -2  12  12       19.08       18.22      2.46 o 
  -1  12  12      119.58      121.20      3.77 o 
   0  12  12       61.03       72.27      4.45 o 
   1  12  12       31.37       33.35      6.73 o 
  -1  13  12       31.13       42.70      4.49 o 
   0  13  12      220.07      240.58      8.97 o 
  -6   1  13       10.16        6.96      2.63 o 
  -5   1  13      191.51      213.77      4.16 o 
  -4   1  13       82.83       89.13      2.57 o 
  -3   1  13      703.57      716.28      8.95 o 
  -2   1  13       82.48       83.87      3.21 o 
  -1   1  13      438.60      409.15      7.66 o 
   0   1  13      109.70      100.88      3.55 o 
   1   1  13      255.20      228.70      4.44 o 
   2   1  13        1.13        1.22      1.78 o 
   3   1  13        3.16        3.87      1.42 o 
  -6   2  13      324.13      348.41     11.60 o 
  -5   2  13        3.71        2.52      1.04 o 
  -4   2  13       13.34       12.32      1.52 o 
  -3   2  13       22.45       20.47      1.75 o 
  -2   2  13      214.75      213.95      6.81 o 
  -1   2  13       29.35       22.48      1.96 o 
   0   2  13      520.74      482.48      8.31 o 
   1   2  13       40.73       42.45      2.35 o 
   2   2  13        0.01       -1.24      1.24 o 
   3   2  13        3.23       10.00      3.25 o 
  -5   3  13       21.53       25.48      2.11 o 
  -4   3  13        0.83        0.47      2.09 o 
  -3   3  13      622.44      620.88     15.01 o 
  -2   3  13      194.54      203.50      5.13 o 
  -1   3  13        0.28        1.26      1.08 o 
   0   3  13       27.30       24.00      2.07 o 
   1   3  13        3.91       10.24      1.43 o 
   2   3  13       21.60       25.96      3.79 o 
   3   3  13      122.78      128.94      4.54 o 
  -5   4  13      207.46      200.71      5.85 o 
  -4   4  13       66.20       63.24      4.72 o 
  -3   4  13      141.78      142.88      4.53 o 
  -2   4  13       73.81       77.87      4.25 o 
  -1   4  13       42.22       45.58      2.64 o 
   0   4  13       45.76       45.10      2.60 o 
   1   4  13       15.33       10.00      1.53 o 
   2   4  13      106.23       94.29      8.05 o 
   3   4  13      151.97      159.53      5.03 o 
  -5   5  13       59.04       54.29      3.61 o 
  -4   5  13       18.23       23.28      2.46 o 
  -3   5  13       47.44       41.96      3.71 o 
  -2   5  13      396.78      421.49      8.04 o 
  -1   5  13      399.98      404.59      7.76 o 
   0   5  13        0.96        0.47      1.03 o 
   1   5  13       17.32       15.56      1.63 o 
   2   5  13        0.15        1.08      1.55 o 
   3   5  13        0.14       -1.28      1.28 o 
  -5   6  13        2.46        2.53      1.45 o 
  -4   6  13        4.10        8.16      1.63 o 
  -3   6  13       53.68       56.14      3.15 o 
  -2   6  13      316.29      330.37      8.43 o 
  -1   6  13        0.35        1.24      1.11 o 
   0   6  13      140.49      131.75      3.67 o 
   1   6  13        5.62        4.91      1.41 o 
   2   6  13       10.36       19.49      3.25 o 
   3   6  13        2.11        1.01      1.13 o 
  -4   7  13       48.67       47.00      3.56 o 
  -3   7  13       13.83       12.31      2.17 o 
  -2   7  13      178.39      192.29      5.72 o 
  -1   7  13        3.47        1.62      1.20 o 
   0   7  13      208.47      199.96      4.35 o 
   1   7  13        3.79        4.98      1.18 o 
   2   7  13        0.70       -1.39      1.39 o 
   3   7  13        4.71        6.81      1.69 o 
  -4   8  13       45.43       47.31      3.50 o 
  -3   8  13      140.92      131.34      4.76 o 
  -2   8  13       16.45       16.49      2.19 o 
  -1   8  13       15.66       15.46      2.48 o 
   0   8  13        3.63        2.88      1.12 o 
   1   8  13       27.70       33.62      2.27 o 
   2   8  13      197.66      222.48      8.51 o 
  -4   9  13      170.34      174.52      8.05 o 
  -3   9  13       26.11       25.96      2.62 o 
  -2   9  13       38.87       33.00      2.90 o 
  -1   9  13       90.47      103.46      4.27 o 
   0   9  13       61.52       71.87      2.80 o 
   1   9  13       86.39      105.00      3.45 o 
   2   9  13       12.40        8.97      2.63 o 
  -3  10  13       20.35       18.60      2.41 o 
  -2  10  13        1.36        0.46      1.37 o 
  -1  10  13      127.17      125.17      4.81 o 
   0  10  13        4.72        6.08      2.05 o 
   1  10  13        8.25       12.93      1.78 o 
  -2  11  13       85.57       96.88      4.42 o 
  -1  11  13        9.14       10.76      2.00 o 
   0  11  13        6.30        7.90      1.51 o 
   1  11  13       89.06       97.27      4.87 o 
   0  12  13        0.38        0.15      1.70 o 
  -1  13  13      196.76      220.47      8.51 o 
  -5   0  14       27.18       28.32      2.79 o 
  -4   0  14        0.14        0.77      1.86 o 
  -3   0  14      322.79      333.56     10.37 o 
  -2   0  14       83.10       71.48      4.64 o 
  -1   0  14        0.34        1.55      1.55 o 
   0   0  14       50.47       43.63      4.18 o 
   1   0  14        1.22        3.71      1.86 o 
   2   0  14      340.02      358.16     10.21 o 
   3   0  14       62.00       75.35      4.95 o 
  -5   1  14       99.84      105.67      3.54 o 
  -4   1  14      121.87      124.81      3.60 o 
  -3   1  14       10.49        8.35      1.74 o 
  -2   1  14       64.55       66.78      3.56 o 
  -1   1  14       53.74       46.02      3.01 o 
   0   1  14        1.26       -0.17      1.70 o 
   1   1  14       31.55       38.23      2.73 o 
   2   1  14       18.80       13.61      2.63 o 
   3   1  14       13.24       19.65      2.40 o 
  -5   2  14       11.98       12.31      1.69 o 
  -4   2  14        9.53       10.70      1.51 o 
  -3   2  14        0.03        0.41      0.93 o 
  -2   2  14       65.45       66.07      4.64 o 
  -1   2  14      211.93      196.82      5.36 o 
   0   2  14       19.77       12.45      1.75 o 
   1   2  14       51.79       45.78      2.90 o 
   2   2  14       14.09       15.63      2.78 o 
   3   2  14      100.39      128.58      4.59 o 
  -5   3  14      216.76      242.87      5.30 o 
  -4   3  14       29.59       32.73      2.26 o 
  -3   3  14      820.34      839.08     15.78 o 
  -2   3  14        5.32        4.73      1.30 o 
  -1   3  14      122.49      113.25      5.88 o 
   0   3  14       24.89       24.44      3.25 o 
   1   3  14        5.08        3.89      1.36 o 
   2   3  14        3.45        7.74      2.32 o 
   3   3  14       48.07       51.25      3.44 o 
  -5   4  14       31.11       41.59      2.70 o 
  -4   4  14       89.10       92.99      4.95 o 
  -3   4  14      277.15      280.85      7.74 o 
  -2   4  14        0.04        0.42      1.39 o 
  -1   4  14        3.51        0.69      1.14 o 
   0   4  14       84.69       67.76      4.64 o 
   1   4  14       11.67       11.29      1.39 o 
   2   4  14       35.19       41.46      4.18 o 
   3   4  14        5.89        6.65      2.32 o 
  -5   5  14       92.41       97.78      6.03 o 
  -4   5  14        1.25        0.35      1.25 o 
  -3   5  14        2.17        0.79      1.23 o 
  -2   5  14        0.38       -0.34      1.08 o 
  -1   5  14      211.32      207.61     15.39 o 
   0   5  14       13.71       13.77      1.86 o 
   1   5  14       15.61       19.23      2.11 o 
   2   5  14       26.21       22.28      3.25 o 
  -5   6  14       18.72       22.12      3.71 o 
  -4   6  14       69.32       75.22      4.10 o 
  -3   6  14        8.20        6.65      2.48 o 
  -2   6  14        0.26       -0.90      1.03 o 
  -1   6  14       33.03       31.59      2.68 o 
   0   6  14        9.00       10.40      2.17 o 
   1   6  14        7.48       13.31      1.60 o 
   2   6  14       17.84       12.53      2.78 o 
  -4   7  14      291.20      297.52      7.44 o 
  -3   7  14       38.58       33.39      2.89 o 
  -2   7  14       34.57       37.08      6.34 o 
  -1   7  14       67.68       68.68      3.44 o 
   0   7  14        9.72        9.27      1.80 o 
   1   7  14       29.98       35.93      2.62 o 
   2   7  14        8.18        7.74      2.48 o 
  -4   8  14        4.68        2.01      2.32 o 
  -3   8  14       35.42       42.09      3.28 o 
  -2   8  14      166.48      165.28      5.36 o 
  -1   8  14        5.88        7.97      1.80 o 
   0   8  14       23.86       22.78      2.51 o 
   1   8  14        5.41       10.72      1.83 o 
   2   8  14       84.93       97.57      4.27 o 
  -3   9  14      384.43      403.12     24.14 o 
  -2   9  14       88.00       95.56      4.26 o 
  -1   9  14        4.36        3.52      3.33 o 
   0   9  14       58.70       64.91      3.76 o 
   1   9  14        0.52       -0.76      1.06 o 
  -2  10  14        4.91        7.12      2.48 o 
  -1  10  14      175.51      206.62      6.35 o 
   0  10  14       16.33       16.29      3.48 o 
   1  10  14      167.23      185.95      5.79 o 
   0  11  14        0.18       -0.77      1.55 o 
  -5   1  15        9.55       14.29      1.84 o 
  -4   1  15        5.39        4.53      2.01 o 
  -3   1  15       23.56       27.07      2.63 o 
  -2   1  15       25.42       23.04      2.35 o 
  -1   1  15      149.51      136.04      7.27 o 
   0   1  15       69.36       67.00      3.34 o 
   1   1  15      138.96      144.62      4.59 o 
  -5   2  15        0.25       -1.15      1.15 o 
  -4   2  15       23.20       21.80      1.99 o 
  -3   2  15       87.98       84.99      5.57 o 
  -2   2  15        1.34        1.57      1.14 o 
  -1   2  15        1.58        3.49      1.41 o 
   0   2  15        4.39        2.61      1.36 o 
   1   2  15        4.55        0.23      1.31 o 
  -5   3  15       17.47       16.63      2.41 o 
  -4   3  15       14.23       12.81      1.66 o 
  -3   3  15       65.40       71.61      2.82 o 
  -2   3  15        4.64        5.62      1.41 o 
  -1   3  15       96.84       99.72     11.45 o 
   0   3  15        6.27        8.75      1.75 o 
   1   3  15       18.34       17.02      2.19 o 
  -4   4  15       19.12       25.75      2.68 o 
  -3   4  15        0.01        4.06      1.45 o 
  -2   4  15       59.22       60.83      3.34 o 
  -1   4  15        1.57        0.77      1.70 o 
   0   4  15        1.90        6.34      2.32 o 
   1   4  15      117.58      115.52      5.26 o 
   2   4  15       70.84       85.25      5.41 o 
  -4   5  15      186.73      200.75      6.07 o 
  -3   5  15       41.16       39.81      3.06 o 
  -2   5  15      120.23      126.61      4.48 o 
  -1   5  15        0.73        0.38      1.14 o 
   0   5  15       53.91       76.12      5.11 o 
   1   5  15       11.47       13.15      2.94 o 
   2   5  15        0.88        0.00      1.86 o 
  -4   6  15        8.58        7.85      1.97 o 
  -3   6  15      172.63      177.81      5.58 o 
  -2   6  15       10.43        9.33      1.86 o 
  -1   6  15      180.00      195.18      5.69 o 
   0   6  15       18.73       23.90      3.79 o 
   1   6  15        3.05        1.24      2.01 o 
   2   6  15      149.34      204.53      8.35 o 
  -3   7  15      132.53      152.88      5.41 o 
  -2   7  15        0.47        1.47      1.78 o 
  -1   7  15        7.25        5.49      2.32 o 
   0   7  15       19.63       30.12      3.02 o 
   1   7  15        0.94        1.55      2.01 o 
  -3   8  15        0.31       -1.55      1.55 o 
  -2   8  15       38.44       41.05      6.65 o 
  -1   8  15       11.54       12.77      2.11 o 
   0   8  15        0.32       -0.15      1.55 o 
   1   8  15       42.84       59.09      3.94 o 
  -2   9  15      336.21      371.16     12.07 o 
  -1   9  15      135.26      146.36      7.43 o 
   0   9  15        1.27        1.86      2.17 o 
   1   9  15       16.68       16.24      3.09 o 
  -4   0  16      260.53      276.32     10.21 o 
  -3   0  16       36.96       40.53      4.64 o 
  -2   0  16      255.86      239.65      9.13 o 
  -1   0  16       13.13       15.94      2.94 o 
   0   0  16       29.03       26.61      3.71 o 
   1   0  16        0.06       -1.55      1.70 o 
  -4   1  16      309.73      352.46      8.26 o 
  -3   1  16        8.39        8.60      1.78 o 
  -2   1  16       13.57       15.53      3.95 o 
  -1   1  16       12.17        8.90      1.80 o 
   0   1  16       26.32       33.37      2.90 o 
   1   1  16       17.21        9.98      1.91 o 
  -3   2  16        1.72        2.17      1.42 o 
  -2   2  16       50.55       49.77      3.50 o 
  -1   2  16       33.25       30.79      3.87 o 
   0   2  16       21.49       15.07      2.07 o 
   1   2  16       34.69       34.97      4.18 o 
  -3   3  16       10.69        8.20      2.48 o 
  -2   3  16        4.54        6.87      1.80 o 
  -1   3  16       12.25       20.03      2.35 o 
   0   3  16        6.19        8.53      1.93 o 
   1   3  16       24.83       24.91      3.56 o 
  -4   4  16       89.94      108.45      6.50 o 
  -3   4  16       18.23       15.13      2.29 o 
  -2   4  16       78.95       79.06      5.41 o 
  -1   4  16        3.94        4.25      1.53 o 
   0   4  16       22.71       32.05      2.90 o 
   1   4  16       14.29       14.08      3.09 o 
  -3   5  16        4.52        5.11      2.48 o 
  -2   5  16       64.91       73.95      5.41 o 
  -1   5  16        9.11       12.84      2.94 o 
   0   5  16        1.63       -0.46      2.01 o 
   1   5  16        5.13        6.50      2.63 o 
  -3   6  16        0.35        2.78      2.01 o 
  -2   6  16        6.94        8.35      2.48 o 
  -1   6  16        4.68        4.02      2.32 o 
   0   6  16       87.42      100.10      6.19 o 
   1   6  16       11.98       12.69      3.25 o 
  -2   7  16       57.57       55.23      5.11 o 
  -1   7  16       37.35       49.82      5.11 o 
  -1   8  16       26.96       25.68      3.87 o 
   0   8  16        0.26       -1.70      1.70 o 
  -1   1  17        0.72        1.66      1.36 o 
   0   1  17        6.74        7.54      1.80 o 
  -1   2  17        8.75        9.96      2.09 o 
   0   2  17        0.00       -1.13      1.47 o 
  -1   3  17      176.33      213.91      6.35 o 
   0   3  17      119.53      131.90      4.92 o 
   0   4  17       49.45       53.53      5.41 o 
                                                 
